# Supplementary material for: Genomic profiling and experimental validation of type VI secretion system-associated proteins in Klebsiella
Source: PLoS Genet. 2025 Sep 19;21(9):e1011878. doi: 10.1371/journal.pgen.1011878 (PMC12469244; doi:10.1371/journal.pgen.1011878)
Supplement: S1 Table — (XLSX) [file pgen.1011878.s007.xlsx]

## Sheet: Sheet1
Species representation and dataset acquisition
Species	Genome counts	Representative subset of genomes	Genome counts after CheckM
Klebsiella aerogenes	1426	142	90
Klebsiella africana	6	6	5
Klebsiella grimontii	217	21	8
Klebsiella huaxiensis	7	7	1
Klebsiella indica	1	1	0
Klebsiella michiganensis	905	90	42
Klebsiella oxytoca	910	91	43
Klebsiella pasteurii	43	4	3
Klebsiella pneumoniae	57076	6872	4025
Klebsiella quasipneumoniae	1838	183	113
Klebsiella quasivariicola	30	3	2
Klebsiella sp.	188	18	9
Klebsiella spallanzanii	5	5	0
Klebsiella variicola	1489	148	93

## Sheet: K.aerogenes
Genome_ID	Completeness	Contamination
GCA_001030125.1_Ente_aero_UCI89_V1_genomic	99.1071	0.0967262
GCA_001011355.1_ASM101135v1_genomic	100	0.230655
GCA_000755545.1_ASM75554v1_genomic	100	0.0372024
GCA_001525505.1_ASM152550v1_genomic	99.9405	0.0372024
GCA_001939895.1_ASM193989v1_genomic	100	0.0967262
GCA_000956775.1_ASM95677v1_genomic	100	0.245536
GCA_001011515.1_ASM101151v1_genomic	100	0.394345
GCA_001052565.1_ASM105256v1_genomic	100	0.595238
GCA_000534075.1_Ente_aero_UCI_48_V1_genomic	100	0.595238
GCA_001518435.1_ASM151843v1_genomic	100	0.782077
GCA_002849555.1_ASM284955v1_genomic	99.9405	0.0372024
GCA_002591115.1_ASM259111v1_genomic	100	0.595238
GCA_001559215.2_ASM155921v2_genomic	100	0.925926
GCA_001011935.1_ASM101193v1_genomic	100	0.654762
GCA_000957715.1_ASM95771v1_genomic	100	0.994898
GCA_003227775.1_ASM322777v1_genomic	100	0.658169
GCA_001649605.2_ASM164960v2_genomic	99.7024	0.959821
GCA_016644025.1_ASM1664402v1_genomic	100	0.925217
GCA_010598495.1_ASM1059849v1_genomic	99.7024	0.281498
GCA_003400825.1_ASM340082v1_genomic	99.9405	0.267857
GCA_011392705.1_ASM1139270v1_genomic	100	0.0868056
GCA_014333355.1_ASM1433335v1_genomic	99.7024	0.0372024
GCA_008693885.1_ASM869388v1_genomic	100	0.394345
GCA_018422575.1_ASM1842257v1_genomic	99.9702	0.798611
GCA_016643805.1_ASM1664380v1_genomic	100	0.0372024
GCA_018447335.1_ASM1844733v1_genomic	99.9405	0.0372024
GCA_008727695.1_ASM872769v1_genomic	99.5685	0.377338
GCA_019047925.1_ASM1904792v1_genomic	100	0.245536
GCA_011604725.1_ASM1160472v1_genomic	100	0.678619
GCA_003952055.1_ASM395205v1_genomic	99.7024	0.654762
GCA_015701195.1_ASM1570119v1_genomic	99.375	0.654762
GCA_020511705.1_ASM2051170v1_genomic	99.881	0.431548
GCA_019048885.1_ASM1904888v1_genomic	100	0.47371
GCA_021870735.1_PDT001204957.1_genomic	99.7024	0.394345
GCA_021935815.1_PDT001086341.1_genomic	100	0.63244
GCA_022170505.1_PDT000806959.1_genomic	100	0.811012
GCA_022429125.1_PDT001256119.1_genomic	100	0.493552
GCA_022406255.1_ASM2240625v1_genomic	99.9702	0.231836
GCA_022915955.2_PDT001278713.2_genomic	100	0.793651
GCA_025899545.1_PDT001469963.1_genomic	100	0.987221
GCA_023038055.1_PDT001288565.1_genomic	99.9405	0.434028
GCA_023039575.1_PDT001288378.1_genomic	100	0.74214
GCA_023955405.1_ASM2395540v1_genomic	100	0.0372024
GCA_027796175.1_PDT001560072.1_genomic	99.3452	0.63244
GCA_024560885.2_PDT001377709.2_genomic	100	0.992063
GCA_025144035.1_ASM2514403v1_genomic	100	0.0372024
GCA_025308955.1_ASM2530895v1_genomic	100	0.0372024
GCA_027885685.1_ASM2788568v1_genomic	100	0.431548
GCA_028994925.1_ASM2899492v1_genomic	100	0.654762
GCA_030133155.1_ASM3013315v1_genomic	100	0.0744048
GCA_030133185.1_ASM3013318v1_genomic	100	0.0967262
GCA_030133065.1_ASM3013306v1_genomic	100	0.0372024
GCA_030132955.1_ASM3013295v1_genomic	100	0.334821
GCA_029889405.1_PDT001704616.1_genomic	100	0.63244
GCA_030133485.1_ASM3013348v1_genomic	100	0.595238
GCA_030133685.1_ASM3013368v1_genomic	100	0.0967262
GCA_029956165.1_ASM2995616v1_genomic	100	0.63244
GCA_030133725.1_ASM3013372v1_genomic	99.7862	0.0744048
GCA_030133955.1_ASM3013395v1_genomic	100	0.223214
GCA_030134005.1_ASM3013400v1_genomic	100	0.654762
GCA_030134285.1_ASM3013428v1_genomic	100	0.595238
GCA_030134845.1_ASM3013484v1_genomic	100	0.0372024
GCA_030134505.1_ASM3013450v1_genomic	100	0.595238
GCA_030134025.1_ASM3013402v1_genomic	100	0.654762
GCA_030134545.1_ASM3013454v1_genomic	100	0.0372024
GCA_030135425.1_ASM3013542v1_genomic	100	0.0372024
GCA_030134485.1_ASM3013448v1_genomic	100	0.925926
GCA_030135025.1_ASM3013502v1_genomic	100	0.654762
GCA_030136135.1_ASM3013613v1_genomic	100	0.394345
GCA_030136755.1_ASM3013675v1_genomic	100	0.942047
GCA_030136725.1_ASM3013672v1_genomic	100	0.595238
GCA_030136285.1_ASM3013628v1_genomic	100	0.394345
GCA_030136605.1_ASM3013660v1_genomic	100	0.391865
GCA_030137905.1_ASM3013790v1_genomic	100	0.654762
GCA_030137715.1_ASM3013771v1_genomic	100	0.0372024
GCA_030788065.1_PDT001706139.1_genomic	100	0.528846
GCA_030137935.1_ASM3013793v1_genomic	100	0.30506
GCA_030793505.1_PDT001705904.1_genomic	99.7024	0.136409
GCA_030809075.1_PDT001705135.1_genomic	100	0.453869
GCA_030790885.1_PDT001706037.1_genomic	100	0.892857
GCA_030800925.1_PDT001705517.1_genomic	99.9814	0.334821
GCA_030882425.1_PDT001701138.1_genomic	100	0.434028
GCA_030880045.1_PDT001701344.1_genomic	100	0.694444
GCA_031035195.1_PDT001726464.2_genomic	100	0.431548
GCA_031054175.1_PDT001703859.1_genomic	100	0.725033
GCA_031071065.1_PDT001702102.1_genomic	100	0.533234
GCA_900461405.1_36005_A01_genomic	99.9008	0.744048
GCA_032993755.1_PDT001951352.1_genomic	100	0.880456
GCA_033028345.1_PDT001953062.1_genomic	100	0.992063
GCA_900558035.1_9776_7_5_genomic	100	0.0372024

## Sheet: K.africana_
Genome_ID	Completeness	Contamination
GCA_900978845.1_200023.1_genomic	99.5238	0.434028
GCA_023704035.1_ASM2370403v1_genomic	99.9702	0.434028
GCA_027688635.1_ASM2768863v1_genomic	100	0.998795
GCA_020526085.1_ASM2052608v1_genomic	99.8214	0.476545
GCA_016804125.1_ASM1680412v1_genomic	99.8214	0.171131

## Sheet: K.grimontii
Genome_ID	Completeness	Contamination
GCA_902163185.1_25964_2_102_genomic	99.8512	0.329548
GCA_008364425.1_ASM836442v1_genomic	100	0.129323
GCA_020117635.1_ASM2011763v1_genomic	100	0.575751
GCA_902161135.1_25426_7_256_genomic	100	0.143495
GCA_032742515.1_ASM3274251v1_genomic	99.7024	0.970214
GCA_900083605.1_11983_8_48_genomic	99.494	0.389031
GCA_902161285.1_25426_7_259_genomic	100	0.639527
GCA_020119845.1_ASM2011984v1_genomic	99.7024	0.443948

## Sheet: K.huaxiensis
Genome_ID	Completeness	Contamination
GCA_029202365.1_ASM2920236v1_genomic	99.8512	0.634507

## Sheet: K.michiganensis
Genome_ID	Completeness	Contamination
GCA_019428125.1_ASM1942812v1_genomic	100	0.129323
GCA_007097185.1_ASM709718v1_genomic	100	0.112788
GCA_015902745.1_PDT000866271.1_genomic	100	0.835341
GCA_015721285.1_ASM1572128v1_genomic	99.9206	0.319468
GCA_009930855.1_ASM993085v1_genomic	99.9752	0.495441
GCA_015721485.1_ASM1572148v1_genomic	100	0.220262
GCA_019426465.1_ASM1942646v1_genomic	100	0.112788
GCA_014330695.1_ASM1433069v1_genomic	100	0.369071
GCA_015721625.1_ASM1572162v1_genomic	100	0.220262
GCA_002119875.1_ASM211987v1_genomic	99.9575	0.716293
GCA_016652915.1_ASM1665291v1_genomic	100	0.586853
GCA_019678415.1_ASM1967841v1_genomic	99.9008	0.900534
GCA_019730985.1_ASM1973098v1_genomic	99.7024	0.746173
GCA_016772995.1_ASM1677299v1_genomic	100	0.647203
GCA_015721435.1_ASM1572143v1_genomic	100	0.674485
GCA_020118495.1_ASM2011849v1_genomic	100	0.129323
GCA_020681305.1_PDT001164408.1_genomic	99.9669	0.985804
GCA_021200835.1_PDT001203414.1_genomic	100	0.716293
GCA_026008455.1_ASM2600845v1_genomic	100	0.369071
GCA_021440665.1_ASM2144066v1_genomic	100	0.676611
GCA_020695625.1_ASM2069562v1_genomic	99.9173	0.905258
GCA_025665355.1_ASM2566535v1_genomic	99.7024	0.502527
GCA_026314495.1_PDT001493343.1_genomic	100	0.8155
GCA_030359245.1_ASM3035924v1_genomic	100	0.429008
GCA_027673125.1_ASM2767312v1_genomic	100	0.673776
GCA_026967695.1_ASM2696769v1_genomic	100	0.112788
GCA_030824705.1_ASM3082470v1_genomic	99.5536	0.5167
GCA_030358905.1_ASM3035890v1_genomic	100	0.271518
GCA_030359155.1_ASM3035915v1_genomic	100	0.410407
GCA_029400975.1_PDT001668158.1_genomic	100	0.617087
GCA_029841985.1_ASM2984198v1_genomic	100	0.533707
GCA_029842245.1_ASM2984224v1_genomic	100	0.533707
GCA_030879665.1_PDT001701364.1_genomic	100	0.708026
GCA_030283225.1_ASM3028322v1_genomic	100	0.901242
GCA_031980425.1_ASM3198042v1_genomic	99.7024	0.220262
GCA_032676965.1_ASM3267696v1_genomic	100	0.36789
GCA_900083575.1_12045_6_1_genomic	99.9405	0.517881
GCA_900083565.1_12082_4_84_genomic	99.7024	0.333522
GCA_902159775.1_25426_7_111_genomic	100	0.8155
GCA_902163235.1_25964_2_101_genomic	100	0.903545
GCA_902158845.1_25426_7_19_genomic	100	0.690783
GCA_902158915.1_25426_7_15_genomic	100	0.751724

## Sheet: K.oxytoca
Genome_ID	Completeness	Contamination
GCA_001078255.1_Kleb_oxyt_10-5249_V1_genomic	99.7024	0.282029
GCA_000527235.1_KoxOK1v1.0_genomic	99.7024	0.0372024
GCA_016636055.1_ASM1663605v1_genomic	99.9008	0.774636
GCA_015721685.1_ASM1572168v1_genomic	100	0.0868056
GCA_013750595.1_ASM1375059v1_genomic	100	0.441586
GCA_010590585.1_ASM1059058v1_genomic	99.6032	0.735142
GCA_001030775.1_Kleb_oxyt_MGH88_V1_genomic	99.7024	0.0372024
GCA_001078235.1_Kleb_oxyt_10-5248_V1_genomic	99.7024	0.408518
GCA_001054575.1_ASM105457v1_genomic	100	0.708026
GCA_018161695.1_PDT001013311.1_genomic	100	0.451035
GCA_018444115.1_ASM1844411v1_genomic	100	0.0702712
GCA_018441525.1_ASM1844152v1_genomic	100	0.283919
GCA_021200275.1_PDT001203429.1_genomic	100	0.665509
GCA_020117275.1_ASM2011727v1_genomic	99.4048	0.129795
GCA_021207155.1_PDT001203395.1_genomic	100	0.384425
GCA_022429165.1_PDT001256100.1_genomic	100	0.640708
GCA_023671325.1_PDT001324178.1_genomic	100	0.995499
GCA_025770255.1_ASM2577025v1_genomic	100	0.244827
GCA_030343085.1_ASM3034308v1_genomic	100	0.469931
GCA_029408235.1_PDT001667709.1_genomic	100	0.932422
GCA_030343235.1_ASM3034323v1_genomic	100	0.509614
GCA_030343955.1_ASM3034395v1_genomic	100	0.616378
GCA_025883555.1_PDT001468668.1_genomic	100	0.52662
GCA_030225605.1_ASM3022560v1_genomic	100	0.336002
GCA_030195175.1_ASM3019517v1_genomic	100	0.279313
GCA_030344145.1_ASM3034414v1_genomic	100	0.835577
GCA_030344205.1_ASM3034420v1_genomic	100	0.552131
GCA_030344595.1_ASM3034459v1_genomic	100	0.569137
GCA_030344685.1_ASM3034468v1_genomic	100	0.509614
GCA_030544885.1_ASM3054488v1_genomic	100	0.112788
GCA_030344795.1_ASM3034479v1_genomic	100	0.552131
GCA_030506015.1_ASM3050601v1_genomic	100	0.0744048
GCA_030880075.1_PDT001701342.1_genomic	100	0.36789
GCA_031922105.1_PDT001899055.1_genomic	100	0.764716
GCA_032671085.1_ASM3267108v1_genomic	100	0.315098
GCA_032677325.1_ASM3267732v1_genomic	100	0.76755
GCA_900083745.1_11983_8_86_genomic	100	0.112788
GCA_032987945.1_PDT001951682.1_genomic	100	0.750248
GCA_032869295.1_PDT001726451.2_genomic	100	0.814319
GCA_902705645.1_21863_KR315_genomic	100	0.256283
GCA_905329555.2_AI2744v1_cpp_genomic	100	0.697456
GCA_905329895.2_AI2828v5_cpp_genomic	100	0.475364
GCA_929608445.1_cpe088_genomic	100	0.453515

## Sheet: K.pasteurii
Genome_ID	Completeness	Contamination
GCA_902158575.1_SB6409_genomic	100	0.665509
GCA_031593235.1_ASM3159323v1_genomic	99.9575	0.464616
GCA_028802695.1_ASM2880269v1_genomic	100	0.963128

## Sheet: K.quasipneumoniae
Genome_ID	Completeness	Contamination
GCA_011365805.1_ASM1136580v1_genomic	99.9904	0.285218
GCA_004311685.1_ASM431168v1_genomic	99.9904	0.136409
GCA_004311745.1_ASM431174v1_genomic	99.9904	0.40214
GCA_009647895.1_ASM964789v1_genomic	100	0.642361
GCA_002186565.1_ASM218656v1_genomic	99.9904	0.443948
GCA_002855095.1_ASM285509v1_genomic	99.9904	0.582837
GCA_002775435.1_ASM277543v1_genomic	99.9904	0.398597
GCA_002853745.1_ASM285374v1_genomic	99.9904	0.78125
GCA_001663535.1_ASM166353v1_genomic	100	0.341908
GCA_002851295.1_ASM285129v1_genomic	99.9904	0.880456
GCA_002411665.1_ASM241166v1_genomic	100	0.774164
GCA_002187465.1_ASM218746v1_genomic	100	0.578586
GCA_013408885.1_ASM1340888v1_genomic	99.4758	0.186012
GCA_011365925.1_ASM1136592v1_genomic	99.9904	0.285218
GCA_016924935.1_ASM1692493v1_genomic	99.37	0.285218
GCA_015278035.1_ASM1527803v1_genomic	99.9309	0.478671
GCA_015278495.1_ASM1527849v1_genomic	99.9904	0.609894
GCA_014189245.1_ASM1418924v1_genomic	99.9752	0.476545
GCA_015284065.1_ASM1528406v1_genomic	99.9008	0.582837
GCA_014286945.1_ASM1428694v1_genomic	99.9904	0.178926
GCA_016743095.1_ASM1674309v1_genomic	99.8416	0.434028
GCA_013187335.1_ASM1318733v1_genomic	99.9904	0.774164
GCA_014288375.1_ASM1428837v1_genomic	99.9904	0.870181
GCA_015643915.1_ASM1564391v1_genomic	99.7024	0.913525
GCA_020525565.1_ASM2052556v1_genomic	99.9904	0.419039
GCA_020525685.1_ASM2052568v1_genomic	99.9904	0.371798
GCA_021503375.1_ASM2150337v1_genomic	100	0.483631
GCA_022172785.1_PDT000785552.1_genomic	100	0.542253
GCA_022055745.1_PDT000879534.1_genomic	99.9904	0.890377
GCA_021910385.1_PDT001094819.1_genomic	99.9904	0.880456
GCA_022229685.1_PDT000446053.1_genomic	99.9904	0.63695
GCA_022169505.1_PDT000849097.1_genomic	99.9904	0.731647
GCA_022320825.1_ASM2232082v1_genomic	99.9904	0.947421
GCA_022503625.1_PDT001256188.2_genomic	99.9904	0.434028
GCA_022504585.1_PDT001256160.2_genomic	99.9904	0.63695
GCA_022505725.1_PDT001256117.2_genomic	100	0.808306
GCA_022818525.1_ASM2281852v1_genomic	99.9904	0.339331
GCA_022818625.1_ASM2281862v1_genomic	99.9904	0.136409
GCA_022688925.1_ASM2268892v1_genomic	99.9405	0.404266
GCA_022818685.1_ASM2281868v1_genomic	99.9904	0.497803
GCA_023030185.1_PDT001289290.1_genomic	99.9904	0.136409
GCA_023650855.1_ASM2365085v1_genomic	99.9904	0.136409
GCA_023516835.1_ASM2351683v1_genomic	99.5936	0.93006
GCA_024379435.1_PDT001366128.1_genomic	99.9904	0.923793
GCA_024379375.1_PDT001366295.1_genomic	99.9904	0.461084
GCA_024437215.1_PDT001366135.1_genomic	99.7837	0.318287
GCA_024433085.1_PDT001366237.1_genomic	99.9904	0.642361
GCA_024435195.1_PDT001366171.1_genomic	99.9904	0.602679
GCA_024427065.1_ASM2442706v1_genomic	99.9904	0.136409
GCA_024432485.1_PDT001366279.1_genomic	99.9904	0.678855
GCA_024432705.1_PDT001366261.1_genomic	99.9904	0.689602
GCA_024434505.1_PDT001366205.1_genomic	99.9904	0.434028
GCA_025030135.1_ASM2503013v1_genomic	99.8416	0.582837
GCA_024813615.1_ASM2481361v1_genomic	100	0.880456
GCA_027259715.1_PDT001543734.1_genomic	99.9904	0.384425
GCA_027893515.1_PDT001557894.1_genomic	100	0.434028
GCA_027609825.1_PDT001558284.1_genomic	100	0.674957
GCA_025548135.1_ASM2554813v1_genomic	100	0.798611
GCA_027893775.1_PDT001557886.1_genomic	100	0.92642
GCA_028894885.1_ASM2889488v1_genomic	100	0.258055
GCA_029525785.1_ASM2952578v1_genomic	99.9904	0.243882
GCA_029916265.1_ASM2991626v1_genomic	100	0.963483
GCA_030230335.1_ASM3023033v1_genomic	99.6928	0.312275
GCA_030224475.1_ASM3022447v1_genomic	99.9904	0.431322
GCA_030480785.1_ASM3048078v1_genomic	100	0.951672
GCA_030359765.1_ASM3035976v1_genomic	99.8416	0.163465
GCA_030931735.1_ASM3093173v1_genomic	100	0.811012
GCA_030883225.1_PDT001701096.1_genomic	99.9904	0.411481
GCA_030034495.1_ASM3003449v1_genomic	99.9904	0.505727
GCA_030124155.1_ASM3012415v1_genomic	99.7024	0.568311
GCA_030125425.1_ASM3012542v1_genomic	99.7024	0.568311
GCA_031053275.1_PDT001704015.1_genomic	99.9904	0.78125
GCA_030283825.1_ASM3028382v1_genomic	99.9904	0.468643
GCA_030283595.1_ASM3028359v1_genomic	99.9904	0.468643
GCA_030807795.1_PDT001705200.1_genomic	99.9904	0.47123
GCA_030269865.1_ASM3026986v1_genomic	99.9904	0.250045
GCA_030971965.1_ASM3097196v1_genomic	100	0.704719
GCA_031066845.1_PDT001702924.1_genomic	99.9904	0.880456
GCA_031067705.1_PDT001702822.1_genomic	99.9904	0.434028
GCA_900100145.1_IMG-taxon_2600255287_annotated_assembly_genomic	99.6928	0.195933
GCA_031317615.1_ASM3131761v1_genomic	99.9904	0.285218
GCA_900114985.1_IMG-taxon_2600255302_annotated_assembly_genomic	99.9904	0.295139
GCA_900108195.1_IMG-taxon_2600255288_annotated_assembly_genomic	99.9904	0.295139
GCA_032740935.1_ASM3274093v1_genomic	100	0.411824
GCA_032740475.1_ASM3274047v1_genomic	100	0.721844
GCA_900180865.1_14936_2_81_genomic	99.9054	0.605159
GCA_031318295.1_ASM3131829v1_genomic	100	0.745819
GCA_900119505.1_IMG-taxon_2600255307_annotated_assembly_genomic	99.9904	0.235615
GCA_900173225.1_20794_7_160_genomic	99.9904	0.93998
GCA_900080215.1_KQS06HV_PRJEB13450_wgs.embl_genomic	100	0.327735
GCA_032972505.1_PDT001951477.1_genomic	99.9904	0.334821
GCA_900181185.1_14936_3_7_genomic	99.7619	0.753968
GCA_900181885.1_14936_2_46_genomic	99.9256	0.796485
GCA_900559805.1_9221_7_46_genomic	99.9904	0.582837
GCA_900774615.1_25293_8_151-2_genomic	99.9904	0.270337
GCA_900509225.1_18174_4_161_genomic	99.9904	0.63244
GCA_900509185.1_17870_3_73_genomic	100	0.481151
GCA_900451875.1_39220_A01_genomic	99.9633	0.371798
GCA_900775535.1_25293_8_87-2_genomic	99.9904	0.642361
GCA_900509285.1_18174_7_4_genomic	99.9904	0.136409
GCA_900182205.1_14936_2_67_genomic	99.8512	0.753968
GCA_900181965.1_14936_2_53_genomic	99.9256	0.647676
GCA_900498395.1_ASMTUEKL_27_genomic	99.9904	0.731647
GCA_900775165.1_25293_8_56-2_genomic	99.9904	0.800866
GCA_900182085.1_14936_2_61_genomic	100	0.647676
GCA_900509355.1_19646_2_55_genomic	99.9904	0.731647
GCA_900493245.1_22036_6_34_genomic	100	0.703656
GCA_900775745.1_27035_8_8-2_genomic	100	0.913525
GCA_900182235.1_14936_2_71_genomic	99.5577	0.796485
GCA_900474505.1_57158_A01_genomic	100	0.984043
GCA_900978235.1_18A069.1_genomic	99.9904	0.791171
GCA_902164625.1_25426_7_12_genomic	99.9904	0.285218
GCA_903166195.1_Q2871_genomic	99.9904	0.471005

## Sheet: K.quasivariicola
Genome_ID	Completeness	Contamination
GCA_023544415.1_ASM2354441v1_genomic	100	0.401786
GCA_021624045.1_ASM2162404v1_genomic	99.5536	0.507724

[truncated: 3 more sheets: K.sp., K.variicola, K.pneumoniae]
