# Supplementary material for: Genomic profiling and experimental validation of type VI secretion system-associated proteins in Klebsiella
Source: PLoS Genet. 2025 Sep 19;21(9):e1011878. doi: 10.1371/journal.pgen.1011878 (PMC12469244; doi:10.1371/journal.pgen.1011878)
Supplement: S2 Table — (XLSX) [file pgen.1011878.s008.xlsx]

## Sheet: T6SSkleb1+ vs T6SSkleb1-
Cluster ID	Representative Gene ID	Preferred_name	Secret6 Annotation	Bastion6 Prediction	Emapper Anntation	Log2 P/A Value	Chi-Square p-value
Cluster_41809	GCA_000688195.1_04052	-		no	GerE,Response_reg	4.925	0
Cluster_27486	GCA_000300955.1_03570	-		no	PapD_C,PapD_N	4.752	0
Cluster_60504	GCA_000300955.1_02112	-		no	NA	4.312	0
Cluster_24386	GCA_000764635.1_02730	-		yes	NA	4.169	0
Cluster_26825	GCA_000788005.1_02099	-		no	-	4.127	0
Cluster_8892	GCA_001034085.1_00663	-		no	MFS_2	4.117	0
Cluster_14670	GCA_001034085.1_00664	-	IMU00330	no	ADP_ribosyl_GH	4.111	0
Cluster_16465	GCA_001034085.1_00665	-		no	SIS	4.111	0
Cluster_27497	GCA_001034085.1_00668	-		no	GntR,UTRA	4.111	0
Cluster_81931	GCA_001034085.1_00669	-		no	DUF1427	4.111	0
Cluster_84467	GCA_000764635.1_03112	-		no	DUF2474	4.104	0
Cluster_17071	GCA_000788005.1_00336	cioB		no	Cyt_bd_oxida_II	4.101	0
Cluster_20075	GCA_001034085.1_00666	-		no	PfkB	4.095	0
Cluster_13208	GCA_001034085.1_00667	-		yes	Phytase-like	4.095	0
Cluster_22340	GCA_001034085.1_00672	-		no	DUF2608	4.085	0
Cluster_29626	GCA_001034085.1_00671	-		yes	KdgM	4.079	0
Cluster_11550	GCA_001034085.1_00670	add_3		no	A_deaminase	4.074	0
Cluster_2454	GCA_000238715.1_00464	-	EFF76634	yes	Peptidase_M23	4.034	0
Cluster_84751	GCA_000764635.1_03622	-		no	-	3.99	0
Cluster_10802	GCA_000493115.1_02301	-		no	NA	3.967	0
Cluster_70881	GCA_000764635.1_03250	ynfA		no	UPF0060	3.949	0
Cluster_21397	GCA_000238715.1_00465	-		yes	NA	3.922	0
Cluster_27534	GCA_000764635.1_02731	-		no	NA	3.883	0
Cluster_23156	GCA_000294365.1_01906	-		no	T5orf172	3.877	0
Cluster_19542	GCA_000764635.1_03103	-		no	HTH_1,LysR_substrate	3.867	0
Cluster_19459	GCA_000764635.1_02775	-		no	Abi_2	3.857	0
Cluster_63817	GCA_000764635.1_02771	-		no	-	3.818	0
Cluster_53700	GCA_000821645.1_02584	-		no	NA	3.785	0
Cluster_44558	GCA_000300955.1_03575	-		no	-	3.769	0
Cluster_1407	GCA_000300955.1_03569	-		yes	PapC_C,PapC_N,Usher	3.766	0
Cluster_41806	GCA_000300955.1_03573	-		yes	Fimbrial	3.763	0
Cluster_39327	GCA_000300955.1_03572	-		yes	Fimbrial	3.756	0
Cluster_27047	GCA_000300955.1_03571	-		yes	PapD_C,PapD_N	3.739	0
Cluster_29382	GCA_000300955.1_03574	-		yes	PapD_C,PapD_N	3.735	0
Cluster_13717	GCA_000294365.1_02119	-		yes	T6SS_HCP	3.732	0
Cluster_3408	GCA_001566595.1_03758	-		no	AAA_15,AAA_21,DUF2813	3.682	0
Cluster_3868	GCA_001566595.1_03759	-		no	UvrD-helicase,UvrD_C	3.66	0
Cluster_54945	GCA_000764635.1_05253	-		no	HTH_21,rve,rve_3	3.643	0
Cluster_17770	GCA_000493115.1_02302	-		yes	NA	3.642	0
Cluster_6512	GCA_000764635.1_02761	-		no	EAL	3.624	0
Cluster_6105	GCA_000764635.1_02770	-	REG0235	no	CSS-motif,EAL	3.623	0.001
Cluster_5859	GCA_000822505.1_05094	-		no	TIR_2	3.621	0
Cluster_20067	GCA_000764635.1_02780	rbsK		no	PfkB	3.59	0
Cluster_2220	GCA_000566965.1_00735	-		yes	LysM	3.583	0
Cluster_88778	GCA_000764635.1_02762	-		no	NA	3.575	0
Cluster_26592	GCA_000764635.1_02763	yiaT		yes	MipA	3.575	0
Cluster_14356	GCA_000764635.1_02778	-		no	AP_endonuc_2	3.575	0
Cluster_16952	GCA_000764635.1_00131	-		yes	Fimbrial	3.567	0
Cluster_10762	GCA_000764635.1_02777	csbX		no	MFS_1	3.567	0
Cluster_42819	GCA_000688195.1_04044	-		no	-	3.566	0
Cluster_25098	GCA_000764635.1_02759	-		no	SurE	3.563	0
Cluster_775	GCA_000764635.1_02767	-	REG0241	no	ACR_tran	3.56	0
Cluster_22058	GCA_000764635.1_02779	-		no	SIS	3.56	0
Cluster_57210	GCA_000764635.1_00132	-		no	-	3.556	0
Cluster_12325	GCA_000764635.1_02766	-		no	HlyD_D23	3.556	0
Cluster_23291	GCA_000688195.1_04042	-		no	Trans_reg_C	3.543	0
Cluster_11960	GCA_000764635.1_02765	baeS	REG0357	no	HAMP,HATPase_c,HisKA	3.536	0
Cluster_61123	GCA_000764635.1_02535	-		no	-	3.531	0.001
Cluster_86709	GCA_001034085.1_04635	-		no	NA	3.515	0.001
Cluster_67172	GCA_000764635.1_05268	-		no	NA	3.499	0.001
Cluster_1622	GCA_001566595.1_01209	-		no	AAA,Lon_C,Mrr_cat	3.499	0.001
Cluster_22880	GCA_000300955.1_03567	intB		no	Arm-DNA-bind_3,Phage_integrase	3.492	0
Cluster_39123	GCA_001566595.1_03502	-		no	Inovirus_Gp2	3.491	0.001
Cluster_2909	GCA_000300955.1_03568	-		yes	RVT_1	3.467	0
Cluster_8339	GCA_000812525.1_00669	-		no	Arc	3.458	0.001
Cluster_80912	GCA_000812525.1_01449	-		no	NA	3.458	0.001
Cluster_79751	GCA_001566595.1_03777	-		no	Transposase_31	3.458	0.001
Cluster_32664	GCA_000821925.1_03484	evgA		no	GerE,Response_reg	3.449	0.001
Cluster_62959	GCA_001566595.1_01370	-		yes	-	3.449	0.001
Cluster_45609	GCA_001566595.1_03505	-		yes	zinc_ribbon_11	3.449	0.001
Cluster_46774	GCA_000294365.1_01936	-		no	FGE-sulfatase	3.442	0
Cluster_86781	GCA_001566595.1_01072	mutS		no	MutS_I,MutS_II,MutS_III,MutS_IV,MutS_V	3.441	0.001
Cluster_43085	GCA_001566595.1_03504	-		no	-	3.441	0.001
Cluster_13562	GCA_000567145.1_03208	-	IMU00254	yes	-	3.434	0
Cluster_10825	GCA_000822225.1_01081	-		yes	-	3.432	0.001
Cluster_58097	GCA_001566595.1_01204	-		no	HTH_1,LysR_substrate	3.432	0.001
Cluster_12840	GCA_000567145.1_03210	-		no	-	3.425	0
Cluster_24014	GCA_001566595.1_02721	-		no	MFS_4	3.424	0.001
Cluster_802	GCA_001566595.1_03507	-		no	HSDR_N,ResIII	3.424	0.001
Cluster_4201	GCA_000567145.1_03207	-	EFF01348	yes	LCAT,PGAP1	3.421	0
Cluster_47147	GCA_001566595.1_01203	-		no	HTH_1,LysR_substrate	3.415	0.002
Cluster_6717	GCA_001566595.1_03509	-		no	HsdM_N,N6_Mtase	3.415	0.002
Cluster_88396	GCA_001566595.1_03506	-		no	-	3.407	0.002
Cluster_11225	GCA_001566595.1_01069	-		no	Relaxase	3.398	0.002
Cluster_3079	GCA_001566595.1_03482	-		no	-	3.398	0.002
Cluster_62056	GCA_001566595.1_03492	-		no	MMR_HSR1	3.398	0.002
Cluster_29745	GCA_000764635.1_03414	-	PAAR	yes	PAAR_motif	3.391	0
Cluster_42289	GCA_000238715.1_04081	-		no	Fimbrial	3.371	0
Cluster_6645	GCA_001566595.1_03510	-		no	HsdM_N,N6_Mtase	3.363	0.002
Cluster_32297	GCA_000238715.1_04082	-		no	PapD_C,PapD_N	3.358	0
Cluster_16091	GCA_000238715.1_04084	-		yes	Fimbrial	3.356	0
Cluster_23009	GCA_000238715.1_04080	yjeJ		no	YjeJ	3.347	0
Cluster_66862	GCA_001566595.1_01068	-		no	-	3.336	0.002
Cluster_11510	GCA_001566595.1_03508	-		no	Methylase_S	3.327	0.002
Cluster_61612	GCA_000566965.1_00738	-		no	FGE-sulfatase	3.323	0
Cluster_44349	GCA_000764635.1_02760	-	REG0188	no	HTH_27,MarR	3.31	0
Cluster_78534	GCA_000406565.1_00497	-		no	NA	3.308	0.002
Cluster_7335	GCA_000764635.1_04577	ylaB		no	CSS-motif,EAL	3.308	0.002
Cluster_84811	GCA_000764635.1_04320	-		no	HTH_3	3.299	0.002
Cluster_71762	GCA_000764635.1_04321	-		no	HTH_3	3.299	0.002
Cluster_61124	GCA_000764635.1_03100	-		no	Aldo_ket_red	3.29	0.003
Cluster_1453	GCA_000238715.1_04083	-		yes	PapC_C,PapC_N,Usher	3.289	0
Cluster_59306	GCA_000764635.1_04578	ylaB		no	CSS-motif,EAL	3.28	0.003
Cluster_50864	GCA_001566595.1_01070	-		no	NA	3.28	0.003
Cluster_224	GCA_001566595.1_03495	-		no	-	3.28	0.003
Cluster_38246	GCA_000238715.1_04077	-		no	Trans_reg_C	3.277	0
Cluster_25884	GCA_000764635.1_03133	-	REG0169	no	HTH_1,LysR_substrate	3.261	0.003
Cluster_35715	GCA_000764635.1_03220	lacI		no	LacI,Peripla_BP_3	3.261	0.003
Cluster_7941	GCA_001901735.1_03631	-		no	-	3.261	0.003
Cluster_50208	GCA_000764635.1_03219	lacI		no	LacI,Peripla_BP_3	3.252	0.003
Cluster_328	GCA_001566595.1_01071	-		no	-	3.252	0.003
Cluster_83571	GCA_002186255.2_04197	-		no	NA	3.252	0.003
Cluster_576	GCA_000406505.1_04154	-		no	-	3.243	0
Cluster_84466	GCA_000764635.1_01455	togN		no	BPD_transp_1	3.232	0.003
Cluster_57497	GCA_000300955.1_04605	-		no	-	3.229	0
Cluster_16829	GCA_000971075.1_03880	-		yes	PriCT_1,Replicase	3.212	0.003
Cluster_62584	GCA_001611095.1_01224	-		yes	Flavin_Reduct	3.212	0.003
Cluster_20403	GCA_000300955.1_02572	-		yes	-	3.203	0.004
Cluster_51222	GCA_001032205.1_03283	intB		no	Arm-DNA-bind_3,Phage_integrase	3.203	0.004
Cluster_64886	GCA_000764635.1_04346	-		yes	DUF2291	3.162	0.004
Cluster_61156	GCA_000688195.1_04053	-		no	NA	3.154	0
Cluster_16684	GCA_000764635.1_03747	-		no	NA	3.141	0.004
Cluster_30150	GCA_000493115.1_02088	ykkB		yes	Acetyltransf_3	3.135	0
Cluster_41236	GCA_000764635.1_03115	-		no	CMD	3.133	0
Cluster_58523	GCA_000764635.1_02307	-		no	HTH_1,LysR_substrate	3.127	0
Cluster_61477	GCA_000764635.1_03116	-		no	TPR_19,TPR_20,Thioredoxin	3.125	0
Cluster_43778	GCA_000764635.1_03418	-		no	NA	3.112	0
Cluster_32130	GCA_000764635.1_01235	yfjR		no	HTH_11,HTH_DeoR,SpoIIID,WYL	3.11	0.005
Cluster_58229	GCA_000406505.1_01450	-		no	NA	3.107	0
Cluster_26021	GCA_001034085.1_04205	-		no	Arm-DNA-bind_3,Phage_integrase	3.106	0
Cluster_38534	GCA_000688195.1_04043	smfA		no	Fimbrial	3.101	0
Cluster_702	GCA_000764635.1_01236	flu		yes	AIDA,Autotransporter,ESPR	3.099	0.005
Cluster_78997	GCA_001902355.1_03888	-		no	NA	3.099	0.005
Cluster_32129	GCA_000764635.1_01232	-		no	-	3.078	0.006
Cluster_48923	GCA_001566595.1_01960	-		no	DUF2345,Phage_GPD,T6SS_Vgr	3.078	0.006
Cluster_67177	GCA_000822225.1_01268	-		yes	NA	3.074	0
Cluster_9762	GCA_000764635.1_03110	yhjV		no	Trp_Tyr_perm	3.069	0
Cluster_34408	GCA_000764635.1_01216	-		no	-	3.067	0.006
Cluster_59305	GCA_000764635.1_01231	-		no	-	3.067	0.006
Cluster_47009	GCA_001066725.1_02678	-		no	D5_N,Pox_D5,Prim_Zn_Ribbon,Toprim_3	3.067	0.006
Cluster_66029	GCA_000764635.1_00179	ykfH		no	DUF987	3.056	0.006
Cluster_27946	GCA_000764635.1_01217	-		no	PDDEXK_4	3.056	0.006
Cluster_55617	GCA_000764635.1_00181	-		no	CbtA_toxin	3.045	0.006
Cluster_3476	GCA_000764635.1_03748	-		no	AAA_15,DUF3696	3.045	0.006
Cluster_17189	GCA_000764635.1_01212	-		yes	-	3.034	0.006
Cluster_28441	GCA_000764635.1_03746	-		no	NA	3.034	0.006
Cluster_74044	GCA_000566965.1_00052	-		no	DUF2732	3.022	0.007
Cluster_11507	GCA_000764635.1_01220	-		no	Methylase_S	3.022	0.007
Cluster_53598	GCA_001611095.1_04553	-		no	HTH_21,HTH_Tnp_1,rve,rve_3	3.022	0.007
Cluster_4610	GCA_001701575.1_04496	-		yes	Pectate_lyase_3	3.022	0.007
Cluster_38692	GCA_000688195.1_02298	citA		no	MFS_1,Sugar_tr	3.011	0.007
Cluster_54540	GCA_001701575.1_04638	glpQ		no	GDPD	3.011	0.007
Cluster_55553	GCA_002187575.1_05097	ycgG		no	CSS-motif,EAL	3.011	0.007
Cluster_47052	GCA_000764635.1_03238	-		no	GerE	2.999	0.007
Cluster_7117	GCA_001701575.1_04497	wzxC		no	Polysacc_synt_3,Polysacc_synt_C	2.999	0.007
Cluster_13549	GCA_001701575.1_04500	-		no	Glyco_trans_1_4,Glyco_trans_4_4,Glyco_transf_4,Glycos_transf_1	2.999	0.007
Cluster_14769	GCA_001701575.1_04501	-		no	Glyco_transf_4,Glycos_transf_1	2.988	0.008
Cluster_34779	GCA_000281495.1_05420	traU		no	TraU	2.976	0.008
Cluster_9692	GCA_001701575.1_04498	-		no	-	2.965	0.008
Cluster_33053	GCA_001701575.1_04495	-		no	Hexapep	2.953	0.008
Cluster_12413	GCA_001701575.1_04499	-		no	Exostosin,Glyco_trans_1_4	2.953	0.008
Cluster_30875	GCA_002970375.3_01821	-		no	NA	2.953	0.008
Cluster_68014	GCA_002736175.2_03508	-		no	NA	2.941	0.009
Cluster_2479	GCA_000300955.1_02571	-		yes	Lipase_GDSL_2	2.929	0.009
Cluster_35844	GCA_001460575.1_00222	-		yes	-	2.929	0.009
Cluster_33719	GCA_001066725.1_02680	-		no	NA	2.917	0.009
Cluster_43068	GCA_000822425.1_02095	-		yes	-	2.912	0
Cluster_46817	GCA_000764635.1_00182	-		no	-	2.905	0.01
Cluster_71781	GCA_000764635.1_00183	-		no	DUF957	2.905	0.01
Cluster_21920	GCA_000764635.1_05261	-		yes	NA	2.905	0
Cluster_54985	GCA_001566595.1_01951	-		no	NA	2.905	0.01
Cluster_24744	GCA_001566595.1_01953	-		no	-	2.892	0.01
Cluster_18043	GCA_001721565.1_01384	ydfI		no	Mannitol_dh,Mannitol_dh_C	2.892	0.01
Cluster_86443	GCA_001901805.1_00824	-		no	NA	2.892	0.01
Cluster_71326	GCA_000406505.1_04205	-		no	NA	2.88	0.011
Cluster_7708	GCA_002181175.1_01812	rfbP		no	Bac_transf,CoA_binding_3	2.88	0.011
Cluster_25036	GCA_000688195.1_04046	-		no	PapD_C,PapD_N	2.865	0
Cluster_23856	GCA_000688195.1_04050	-		yes	NA	2.863	0
Cluster_46134	GCA_000688195.1_04048	mrfF		no	Fimbrial	2.86	0
Cluster_29746	GCA_000688195.1_04047	-		no	Fimbrial	2.858	0
Cluster_28795	GCA_001460505.1_02226	-		yes	DUF3258,Phage_integrase	2.855	0.011
Cluster_1432	GCA_000688195.1_04045	yfcU		yes	PapC_C,PapC_N,Usher	2.853	0
Cluster_53760	GCA_000688195.1_04049	-		no	NA	2.845	0
Cluster_81186	GCA_001034085.1_03098	intA		no	Arm-DNA-bind_3,Phage_int_SAM_3,Phage_integrase	2.842	0.012
Cluster_29521	GCA_000764635.1_02772	-		no	DDE_Tnp_1_2	2.837	0.001
Cluster_21334	GCA_000688195.1_04051	-		no	-	2.832	0
Cluster_19486	GCA_000764635.1_01202	fimD		yes	PapC_C,PapC_N,Usher	2.829	0.012
Cluster_47514	GCA_000822505.1_05162	-		no	-	2.819	0
Cluster_28722	GCA_000822505.1_02592	-		yes	-	2.814	0
Cluster_22477	GCA_000764635.1_00173	yfjP		no	MMR_HSR1	2.803	0.013
Cluster_1007	GCA_000764635.1_00174	flu		yes	AIDA,Autotransporter,ESPR	2.803	0.013
Cluster_3420	GCA_002152605.1_02998	-		no	-	2.803	0.013
Cluster_46988	GCA_002180685.1_05103	-		yes	ADH_N,ADH_zinc_N	2.803	0.013
Cluster_2241	GCA_000822505.1_02593	-		yes	-	2.801	0
Cluster_58993	GCA_000764635.1_02306	-		no	HTH_1,LysR_substrate	2.788	0
Cluster_87606	GCA_000238715.1_03001	-		no	NA	2.785	0
Cluster_2439	GCA_000764635.1_03423	-		yes	-	2.777	0
Cluster_83550	GCA_001034085.1_04858	intB		no	Arm-DNA-bind_3,Phage_integrase	2.777	0.014
Cluster_60534	GCA_001460505.1_02227	-		no	Resolvase	2.777	0.014
Cluster_76858	GCA_001460575.1_02832	-		no	NA	2.777	0.014
Cluster_87947	GCA_000764635.1_02141	-		no	NA	2.772	0.001
Cluster_72373	GCA_000788005.1_01690	-		no	DUF2291	2.763	0.015
Cluster_10237	GCA_002181175.1_01807	-		no	Polysacc_synt,Polysacc_synt_C	2.763	0.015
Cluster_80475	GCA_000294365.1_03167	-		no	NA	2.756	0
Cluster_49841	GCA_000493115.1_03294	-	TssE_1	no	GPW_gp25	2.753	0
Cluster_68332	GCA_000788005.1_04358	-		no	NA	2.752	0
Cluster_71698	GCA_000821545.1_03091	-		no	NA	2.752	0
Cluster_12162	GCA_000300955.1_00400	-		yes	NA	2.75	0
Cluster_28660	GCA_001062915.1_01075	-		no	Transposase_31	2.75	0.015
Cluster_1755	GCA_002181175.1_01805	-		yes	NA	2.75	0.015
Cluster_73989	GCA_002187575.1_03187	-		no	-	2.75	0.015
Cluster_14362	GCA_000493115.1_03292	-	TssG_3	no	T6SS_TssG	2.748	0
Cluster_43063	GCA_000493115.1_03293	-	TssJ_3	no	T6SS-SciN	2.746	0
Cluster_68374	GCA_001566595.1_03503	-		no	HTH_17,Phage_AlpA	2.745	0.001
Cluster_87705	GCA_000764635.1_01130	-		no	NA	2.744	0
Cluster_535	GCA_000493115.1_03287	-	TssM_3	yes	IcmF-related,IcmF_C	2.739	0
Cluster_4459	GCA_000493115.1_03291	-	TssF_3	no	T6SS_TssF	2.739	0
Cluster_10758	GCA_000294365.1_01715	-		yes	DUF3327,Esterase	2.736	0.016
Cluster_31570	GCA_000294365.1_01723	-		no	Abi	2.736	0.016
Cluster_2732	GCA_002970375.3_01817	-		no	-	2.736	0.016
Cluster_33233	GCA_000493115.1_03280	-	TssL_3	no	DotU	2.734	0
Cluster_8847	GCA_000493115.1_03279	-	TssK_3	no	T6SS_VasE	2.732	0
Cluster_4848	GCA_000493115.1_03281	-	TagL_2,TagL	no	OMP_b-brl,OmpA	2.73	0
Cluster_10510	GCA_000567145.1_01375	-		no	HTH_21,rve,rve_3	2.724	0.001
Cluster_69609	GCA_000294365.1_01716	-		no	NA	2.722	0.017
Cluster_1920	GCA_001460505.1_02228	-		no	DUF4238	2.722	0.017
Cluster_14186	GCA_002181175.1_01809	-		no	Glyco_transf_4,Glycos_transf_1	2.722	0.017
Cluster_1466	GCA_000493115.1_03282	-	TssI_3	yes	DUF2345,Phage_GPD,T6SS_Vgr	2.716	0
Cluster_17300	GCA_000788005.1_05081	scrR		no	LacI,Peripla_BP_1,Peripla_BP_3,Peripla_BP_4	2.708	0.017
Cluster_37786	GCA_001034085.1_04861	-		no	-	2.708	0.017
Cluster_78576	GCA_002187575.1_03164	-		no	HAD	2.708	0.017
Cluster_8000	GCA_000567145.1_01300	-		yes	PAAR_motif	2.704	0
Cluster_47230	GCA_000294365.1_01719	mchD		no	HlyC	2.694	0.018
Cluster_67580	GCA_000971075.1_03884	-		no	NA	2.694	0.018
Cluster_24367	GCA_001701575.1_03841	ligB		no	LigA,LigB	2.694	0.018
Cluster_80484	GCA_000788005.1_04356	-		no	NA	2.687	0
Cluster_59308	GCA_000821925.1_04237	-		yes	NA	2.68	0.019
Cluster_50924	GCA_000971075.1_03883	-		no	MbeB_N	2.68	0.019
Cluster_3786	GCA_001033755.1_05606	-		yes	DUF2345,Phage_GPD,T6SS_Vgr	2.68	0.019
Cluster_3290	GCA_001034085.1_04862	-		no	-	2.68	0.019
Cluster_29475	GCA_001611095.1_00695	-		yes	-	2.68	0.019
Cluster_84766	GCA_001701575.1_04319	yedK		no	SRAP	2.68	0.019
Cluster_20630	GCA_002164605.1_02573	clcB		no	CBS,Voltage_CLC	2.68	0.019
Cluster_986	GCA_000238715.1_00463	-	TssI_5,TssI_4,EFF01826,TssI_1	yes	DUF2345,Phage_GPD,T6SS_Vgr	2.668	0
Cluster_20711	GCA_001066725.1_00615	chbF		no	Glyco_hydro_4,Glyco_hydro_4C	2.667	0.001
Cluster_59887	GCA_000971075.1_03882	-		no	MobC	2.665	0.019
Cluster_77374	GCA_001901735.1_03386	-		no	NA	2.665	0.019
Cluster_63849	GCA_001901805.1_00306	ampE		no	AmpE	2.665	0.019
Cluster_43347	GCA_001952835.1_00071	-		no	NA	2.665	0.019
Cluster_14268	GCA_002181175.1_01808	-		no	Glyco_trans_4_4,Glycos_transf_1	2.665	0.019
Cluster_13379	GCA_002181175.1_01811	-		no	Glyco_transf_4,Glycos_transf_1	2.665	0.019
Cluster_87982	GCA_002970375.3_01820	traC		no	DUF1738,DUF3560,Toprim_4	2.665	0.019
Cluster_81576	GCA_000688195.1_03336	-		no	NA	2.652	0
Cluster_27341	GCA_000294365.1_01718	mchC		no	UPF0061	2.651	0.02
Cluster_8893	GCA_001034085.1_04863	-		no	-	2.651	0.02
Cluster_41555	GCA_001701575.1_03840	ligB		no	LigA,LigB	2.651	0.02
Cluster_88806	GCA_002852695.1_00414	-		no	NA	2.651	0.02
Cluster_25755	GCA_003069555.1_01106	-		yes	NA	2.651	0.02
Cluster_87472	GCA_000238715.1_01664	-		no	NA	2.635	0
Cluster_47775	GCA_000822425.1_00969	ampE		no	AmpE	2.621	0.022
Cluster_9142	GCA_001034085.1_04909	hsdS		no	Methylase_S	2.621	0.022
Cluster_14405	GCA_002181175.1_01810	-		no	-	2.621	0.022
Cluster_84192	GCA_002187575.1_02674	-		no	DUF3258,Phage_integrase	2.621	0.022
Cluster_49324	GCA_000764635.1_05260	-		no	DUF4400	2.615	0
Cluster_70039	GCA_000493115.1_04883	-		no	Pyr_redox_2	2.613	0
Cluster_57615	GCA_000406505.1_05139	-		no	Acyl-CoA_dh_1,Acyl-CoA_dh_2,Acyl-CoA_dh_M,Acyl-CoA_dh_N	2.608	0.002
Cluster_79405	GCA_000566965.1_00048	-		no	-	2.606	0.023
Cluster_14791	GCA_001034085.1_01340	pfeA		yes	Plug,TonB_dep_Rec	2.606	0.023
Cluster_36069	GCA_001566595.1_01399	-		no	-	2.606	0.023
Cluster_29273	GCA_001701575.1_04637	glpQ		yes	GDPD	2.606	0.023
Cluster_88176	GCA_001901805.1_03474	hicB		no	HicB	2.606	0.023
Cluster_20638	GCA_002186255.2_03111	-		no	NA	2.606	0.023
Cluster_64928	GCA_002187575.1_00025	-		no	Putative_PNPOx	2.606	0.023
Cluster_82270	GCA_001317005.2_01445	clpV		no	AAA,AAA_2,ClpB_D2-small,Clp_N	2.598	0
Cluster_43800	GCA_001034085.1_00531	-		no	-	2.591	0.024
Cluster_6198	GCA_001034085.1_01341	pfeA		yes	Plug,TonB_dep_Rec	2.591	0.024
Cluster_60559	GCA_002187575.1_00024	-		no	Putative_PNPOx	2.591	0.024
Cluster_43750	GCA_000300955.1_04223	-		yes	NA	2.59	0
Cluster_6387	GCA_000567145.1_01372	-		yes	-	2.587	0
Cluster_15587	GCA_000764635.1_03580	-		no	DndB	2.576	0.024
Cluster_48297	GCA_003069585.1_05322	-		no	-	2.576	0.024
Cluster_32672	GCA_000764635.1_03119	-		yes	Cupin_7	2.561	0
Cluster_87938	GCA_000294365.1_01714	-		no	NA	2.56	0.025
Cluster_75974	GCA_000294365.1_03553	relE		yes	ParE_toxin	2.56	0.025
Cluster_59883	GCA_000821865.1_00674	-		yes	Molybdop_Fe4S4,Molybdopterin,Molydop_binding,TAT_signal	2.56	0.025
Cluster_28268	GCA_001701575.1_03991	-		no	M20_dimer,Peptidase_M20	2.56	0.025
Cluster_14841	GCA_000764635.1_03118	-		no	Amino_oxidase	2.556	0
Cluster_16373	GCA_000764635.1_03117	-		no	ADH_N,ADH_zinc_N	2.553	0
Cluster_39947	GCA_000567145.1_01301	-		yes	PAAR_motif	2.552	0
Cluster_32921	GCA_000764635.1_05262	-		no	HTH_21,HTH_Tnp_1,rve,rve_3	2.552	0
Cluster_23403	GCA_000567145.1_01373	-		yes	-	2.548	0
Cluster_79878	GCA_001566595.1_00356	-		no	NA	2.545	0.026
Cluster_3081	GCA_002411925.1_04614	-		yes	RVT_1	2.545	0.026
Cluster_23460	GCA_000821925.1_04491	akr5f		no	Aldo_ket_red	2.544	0
Cluster_27100	GCA_001034085.1_03935	codA		no	Amidohydro_3	2.539	0.003
Cluster_39814	GCA_001034085.1_03934	codA		no	Amidohydro_3	2.531	0.003
Cluster_61246	GCA_000764635.1_05267	hsdS		no	Methylase_S	2.515	0.003
Cluster_52982	GCA_000821925.1_03511	ccrB		no	CRCB	2.515	0.003
Cluster_55609	GCA_000821925.1_03512	crcB_1		no	CRCB	2.515	0.003
Cluster_17190	GCA_000812525.1_01398	-		yes	-	2.513	0.028
Cluster_44335	GCA_001034085.1_01718	ttr		no	Acetyltransf_1,Acetyltransf_10	2.513	0.028
Cluster_74081	GCA_001701575.1_01430	-		no	-	2.513	0.028
Cluster_23209	GCA_001701575.1_03990	sauU		no	MFS_1	2.513	0.028
Cluster_19137	GCA_002187575.1_04256	-		no	RVT_1	2.513	0.028
Cluster_11380	GCA_000764635.1_03109	lysN	REG0281	no	Aminotran_1_2	2.508	0
Cluster_6061	GCA_000821925.1_03510	-		no	HATPase_c,HisKA,Hpt,Response_reg,SBP_bac_3	2.507	0.003
Cluster_35431	GCA_000821925.1_03509	evgA	REG0012	no	GerE,Response_reg	2.499	0.003
Cluster_6106	GCA_000821925.1_03515	-	REG0235	no	EAL,GGDEF,PAS_4	2.499	0.003
Cluster_35841	GCA_000821925.1_03516	lgrD		no	NAD_binding_4	2.499	0.003
Cluster_81574	GCA_000566925.1_05212	-		no	HTH_Tnp_1	2.497	0.03
Cluster_14407	GCA_000822225.1_02002	-		no	AbiEii	2.497	0.03
Cluster_4611	GCA_001901735.1_01190	flbD		no	HTH_8,NMT1,Sigma54_activat	2.497	0.03
Cluster_44591	GCA_002186255.2_02874	-		no	-	2.497	0.03
Cluster_24848	GCA_000822825.1_01504	-		no	Abi_C	2.491	0.003
Cluster_41083	GCA_001566595.1_01958	-		no	-	2.491	0.003
Cluster_25894	GCA_001566595.1_03501	-		no	-	2.491	0.003
Cluster_25509	GCA_000764635.1_00955	outO		no	DiS_P_DiS,Peptidase_A24	2.489	0
Cluster_77099	GCA_000238715.1_01961	-		no	NA	2.485	0
Cluster_8960	GCA_000764635.1_05258	traD		yes	TraG-D_C,TrwB_AAD_bind	2.485	0
Cluster_51693	GCA_000822505.1_01267	-		no	-	2.483	0.003
Cluster_57228	GCA_000294365.1_01940	-		no	NA	2.482	0
Cluster_48055	GCA_000294365.1_02154	chrA		no	Chromate_transp	2.48	0.031
Cluster_75642	GCA_002271285.1_02431	-		no	NA	2.48	0.031
Cluster_60356	GCA_000821925.1_03514	ttgC		no	OEP	2.474	0.004
Cluster_43071	GCA_000822505.1_01268	-		no	-	2.474	0.004
Cluster_25472	GCA_001566595.1_03500	-		no	NA	2.466	0.004
Cluster_19567	GCA_000764635.1_03111	-	REG0279	no	HTH_1,LysR_substrate	2.465	0
Cluster_55885	GCA_000294365.1_01748	-		no	NA	2.464	0.032
Cluster_59590	GCA_001033765.1_00541	-		no	DUF2913	2.464	0.032
Cluster_23467	GCA_001034085.1_04207	-		no	RVT_1	2.464	0.032
Cluster_20728	GCA_002261655.1_03405	rfbN		no	Glyco_tranf_2_3,Glycos_transf_2	2.464	0.032
Cluster_56664	GCA_000566965.1_00053	-		no	-	2.458	0.004
Cluster_17418	GCA_000821645.1_03188	ppsC	REG0080	no	ADH_N,ADH_zinc_N,ADH_zinc_N_2	2.458	0.004
Cluster_50000	GCA_000821645.1_03190	aroQ		no	DHquinase_II	2.458	0.004
Cluster_23320	GCA_000821645.1_03194	-		no	BPD_transp_1	2.458	0.004
Cluster_85315	GCA_000822505.1_01266	-		no	-	2.458	0.004
Cluster_74376	GCA_001566595.1_03513	intB		no	Arm-DNA-bind_3,Phage_integrase	2.458	0.004
Cluster_29646	GCA_000566965.1_01798	-		yes	NA	2.456	0
Cluster_75186	GCA_000788005.1_03267	-		no	NA	2.449	0.004
Cluster_32663	GCA_000821645.1_03185	-		no	DUF1028	2.449	0.004
Cluster_12617	GCA_000821645.1_03186	argE		no	M20_dimer,Peptidase_M20	2.449	0.004
Cluster_12845	GCA_000821645.1_03187	-		no	ABC_tran,TOBE_2	2.449	0.004
Cluster_36656	GCA_000821645.1_03189	Z012_07295		no	GST_C,GST_C_2,GST_N_3	2.449	0.004
Cluster_18663	GCA_000821645.1_03192	yvbU	REG0072,REG0153,REG0189	no	HTH_1,LysR_substrate	2.449	0.004
Cluster_16147	GCA_000821645.1_03193	-		no	SBP_bac_6,SBP_bac_8	2.449	0.004
Cluster_10991	GCA_000821645.1_03197	lldD		no	FMN_dh	2.449	0.004
Cluster_21311	GCA_000821925.1_03485	-		no	FUSC_2	2.449	0.004
Cluster_48274	GCA_001884485.1_01758	-		no	NA	2.447	0.033
Cluster_50234	GCA_002187745.1_04293	-		no	NA	2.447	0.033
Cluster_24050	GCA_000294365.1_02120	-		no	DUF4926	2.444	0
Cluster_19945	GCA_000821645.1_03191	-		no	2-Hacid_dh_C	2.441	0.004
Cluster_24920	GCA_000821645.1_03195	-		no	BPD_transp_1	2.441	0.004
Cluster_6227	GCA_000821925.1_03507	emrY		no	MFS_1	2.441	0.004
Cluster_83836	GCA_000238715.1_04422	-		no	NA	2.438	0
Cluster_79350	GCA_000688195.1_03650	-		no	-	2.432	0.004
Cluster_10455	GCA_000821645.1_03196	-		no	Pyr_redox_3	2.432	0.004
Cluster_50655	GCA_000294365.1_01759	-		no	-	2.43	0.035
Cluster_58678	GCA_000633735.1_02649	ssuE		no	FMN_red	2.43	0.035
Cluster_34810	GCA_001034085.1_04859	-		yes	-	2.43	0.035
Cluster_12686	GCA_001060275.1_03049	-		no	DUF2345,Phage_GPD,T6SS_Vgr	2.43	0.035
Cluster_63845	GCA_002182205.1_03285	-		no	-	2.43	0.035
Cluster_35279	GCA_000406505.1_00595	-		no	NA	2.427	0
Cluster_12404	GCA_000821925.1_03508	emrA		no	Biotin_lipoyl_2,HlyD,HlyD_3,HlyD_D23	2.424	0.004
Cluster_23815	GCA_000300955.1_01614	-		no	MS_channel	2.416	0.001
Cluster_25458	GCA_000821925.1_03492	yntD		no	ABC_tran	2.415	0.005
Cluster_16374	GCA_000821925.1_03494	gsiC		no	BPD_transp_1	2.415	0.005
Cluster_51945	GCA_000764635.1_00161	-		no	zinc_ribbon_11	2.413	0.036
Cluster_56762	GCA_001034085.1_01055	oppA3		no	SBP_bac_5	2.413	0.036
Cluster_27802	GCA_001034085.1_01562	-		no	Biotin_lipoyl_2,HlyD,HlyD_3,HlyD_D23	2.413	0.036
Cluster_14327	GCA_001611095.1_00675	-		yes	Lactamase_B	2.413	0.036
Cluster_30512	GCA_001611095.1_01988	-		no	-	2.413	0.036
Cluster_23045	GCA_002269805.1_04096	-		no	-	2.413	0.036
Cluster_36058	GCA_000821925.1_03487	evgA		no	GerE,Response_reg	2.407	0.005
Cluster_61788	GCA_000821925.1_03490	hdeA		no	HdeA	2.407	0.005
Cluster_25058	GCA_000821925.1_03493	dppC_2		no	BPD_transp_1	2.407	0.005
Cluster_36059	GCA_000821925.1_03498	ureG		no	cobW	2.407	0.005
Cluster_50666	GCA_000821925.1_03502	ureB		yes	Urease_beta,Urease_gamma	2.407	0.005
Cluster_62324	GCA_000821925.1_03503	ureA		no	Urease_gamma	2.407	0.005
Cluster_38417	GCA_000821925.1_03506	hdeD		no	DUF308	2.407	0.005
Cluster_38234	GCA_000821925.1_03491	gsiA_7		no	ABC_tran	2.398	0.005
Cluster_5755	GCA_000821925.1_03495	appA_2		yes	SBP_bac_5	2.398	0.005
Cluster_16534	GCA_000821925.1_03497	ureD		no	UreD	2.398	0.005
Cluster_35033	GCA_000821925.1_03500	ureE		no	UreE_C,UreE_N	2.398	0.005
Cluster_4747	GCA_000821925.1_03501	ureC		no	Amidohydro_1,Urease_alpha	2.398	0.005
Cluster_10457	GCA_000821925.1_03504	-		no	Ammonium_transp	2.398	0.005
Cluster_51371	GCA_000821925.1_03505	hdeB		no	HdeA	2.398	0.005
Cluster_28707	GCA_000300955.1_02619	-		no	DUF550	2.396	0.037
Cluster_23868	GCA_000764635.1_03579	-		no	-	2.396	0.037
Cluster_31875	GCA_001034085.1_01505	metN	IMU00344	no	ABC_tran,NIL	2.396	0.037
Cluster_19880	GCA_001034085.1_01791	cdhR		no	DJ-1_PfpI,HTH_18	2.396	0.037
Cluster_26161	GCA_001034085.1_01923	yciE		yes	DUF892	2.396	0.037
Cluster_47037	GCA_001034085.1_02404	-		no	Ead_Ea22	2.396	0.037
Cluster_75210	GCA_001901735.1_01382	-		no	Integrase_1,Phage_int_SAM_2	2.396	0.037
Cluster_38460	GCA_002164605.1_03408	-		yes	-	2.396	0.037
Cluster_15786	GCA_002187575.1_04240	-		no	-	2.396	0.037
Cluster_88182	GCA_002187575.1_04253	-		no	NA	2.396	0.037
Cluster_9824	GCA_000764635.1_03108	metC		no	Cys_Met_Meta_PP	2.391	0
Cluster_77725	GCA_000566965.1_00054	fil		yes	DUF2724	2.389	0.005
Cluster_30498	GCA_000821925.1_03499	ureF		no	UreF	2.389	0.005
Cluster_20845	GCA_001566595.1_03499	-		no	-	2.389	0.005
Cluster_19246	GCA_000764635.1_03107	metR	REG0284	no	HTH_1,LysR_substrate	2.388	0
Cluster_66407	GCA_000764635.1_03121	-		no	-	2.385	0
Cluster_30674	GCA_000821925.1_04489	-		no	Isochorismatase	2.381	0.001
Cluster_50029	GCA_001566595.1_01067	-		no	-	2.381	0.005
Cluster_10342	GCA_000822225.1_04692	-		yes	-	2.378	0.039
Cluster_31633	GCA_000971075.1_05119	-		no	NA	2.378	0.039
Cluster_52988	GCA_001034085.1_01506	metN		no	ABC_tran,NIL	2.378	0.039
Cluster_6732	GCA_001317005.2_04715	-		no	-	2.378	0
Cluster_53653	GCA_002164605.1_03407	-		no	-	2.378	0.039
Cluster_78577	GCA_002187575.1_04254	-		no	NA	2.378	0.039
Cluster_83259	GCA_002187575.1_04257	-		no	NA	2.378	0.039
Cluster_386	GCA_000821925.1_03486	-	REG0330,REG0150,REG0100	no	HATPase_c,HisKA,Hpt,Response_reg,SBP_bac_3	2.363	0.006
Cluster_50672	GCA_001034085.1_02094	-		no	adh_short	2.363	0.006
Cluster_31882	GCA_000238715.1_01584	citA		no	MFS_1,Sugar_tr	2.362	0
Cluster_70599	GCA_000822065.1_05399	-		no	TrbI_Ftype	2.36	0.04
Cluster_39581	GCA_000971075.1_00334	-		no	-	2.36	0.04
Cluster_65260	GCA_001034085.1_02402	-		no	NA	2.36	0.04
Cluster_66433	GCA_001902355.1_01249	-		no	DUF3850	2.36	0.04
Cluster_57819	GCA_002187575.1_04255	-		no	NA	2.36	0.04
Cluster_62513	GCA_002249165.1_03921	-		no	NA	2.36	0.04
Cluster_58558	GCA_001034085.1_02093	-		no	adh_short	2.354	0.006
Cluster_71753	GCA_000406505.1_03730	-		no	Transposase_mut	2.353	0
Cluster_51440	GCA_000788005.1_05118	traC		no	DUF1738,DUF3560,Toprim_4	2.352	0.001
Cluster_16672	GCA_000821925.1_04492	-		no	Cupin_6,HTH_18,HTH_AraC	2.352	0.001
Cluster_61785	GCA_000406505.1_04290	-		no	-	2.345	0.006
Cluster_26973	GCA_000821925.1_04425	insF	EFF01802	no	HTH_21,rve,rve_2	2.345	0.006
Cluster_59748	GCA_000764635.1_03120	-		no	CMD	2.344	0
Cluster_74336	GCA_000406505.1_00279	-		no	NA	2.342	0.042
Cluster_46780	GCA_000788005.1_03281	-		no	DUF4756	2.342	0.042
Cluster_22059	GCA_000822225.1_02053	pagO		no	EamA	2.342	0.042
Cluster_28606	GCA_000822225.1_02058	-		yes	PapD_C,PapD_N	2.342	0.042
Cluster_42304	GCA_000822225.1_02060	-		yes	Fimbrial	2.342	0.042
Cluster_80095	GCA_001034085.1_01920	-		no	NA	2.342	0.042
Cluster_6953	GCA_002156745.1_01395	wzxC		no	Polysacc_synt_3,Polysacc_synt_C	2.342	0.042
Cluster_56414	GCA_002186255.2_01123	-		no	HTH_31	2.342	0.042
Cluster_74394	GCA_002246035.1_02979	efe_1		no	2OG-FeII_Oxy,DIOX_N	2.342	0.042
Cluster_60864	GCA_002271285.1_02432	-		no	NA	2.342	0.042
Cluster_35663	GCA_002417545.1_00003	-		yes	-	2.342	0.042
Cluster_18662	GCA_000764635.1_03122	-	REG0055	no	HTH_1,LysR_substrate	2.341	0
Cluster_47552	GCA_000238715.1_04950	-		no	Transposase_mut	2.339	0
Cluster_17301	GCA_000821925.1_03496	yut		no	UT	2.336	0.006
Cluster_65168	GCA_000294365.1_04354	-		no	NA	2.329	0
Cluster_17915	GCA_001566595.1_01065	-		no	NA	2.327	0.007
Cluster_6467	GCA_001566595.1_03494	-		no	SIR2_2	2.327	0.007
Cluster_87218	GCA_000300955.1_00396	-		no	NA	2.325	0
Cluster_59188	GCA_000294365.1_01755	-		yes	-	2.324	0.044
Cluster_1226	GCA_000822225.1_02056	fimD_3		yes	PapC_C,PapC_N,Usher	2.324	0.044
Cluster_27949	GCA_000822225.1_02057	-		yes	PapD_C,PapD_N	2.324	0.044
Cluster_41297	GCA_000822225.1_02059	-		yes	Fimbrial	2.324	0.044
Cluster_30132	GCA_000822225.1_02061	-		yes	PapD_C,PapD_N	2.324	0.044
Cluster_45063	GCA_000822225.1_02062	-		no	-	2.324	0.044
Cluster_72614	GCA_000971075.1_03881	-		no	-	2.324	0.044
Cluster_59004	GCA_001032205.1_00127	-		no	MS_channel	2.324	0.044
Cluster_80131	GCA_002246035.1_03026	osmY_1		no	BON	2.324	0.044
Cluster_83573	GCA_002246035.1_03027	osmY_1		no	BON	2.324	0.044
Cluster_72609	GCA_000764635.1_02809	-		no	NA	2.319	0
Cluster_13368	GCA_000294365.1_04353	-		yes	PAAR_motif	2.316	0
Cluster_37074	GCA_000764635.1_03106	-		no	PEMT	2.316	0
Cluster_39285	GCA_000822425.1_04289	-		yes	NA	2.315	0.001
Cluster_97	GCA_000406505.1_04155	-		yes	DEAD,DUF1998,Helicase_C	2.31	0
Cluster_36895	GCA_000406505.1_02935	-		yes	AAA_11,AAA_12,PLDc_2,Sulfotransfer_3	2.306	0.045
Cluster_84755	GCA_000822225.1_02004	-		no	NA	2.306	0.045
Cluster_23260	GCA_000971075.1_00335	-		no	-	2.306	0.045
Cluster_76450	GCA_001034085.1_04860	-		no	NA	2.306	0.045
Cluster_19948	GCA_001066725.1_04164	-		no	-	2.306	0.045
Cluster_8343	GCA_001460575.1_04439	-		no	DnaB,DnaB_C	2.306	0.045
Cluster_22700	GCA_001701895.1_05611	-		no	Ead_Ea22	2.306	0.045
Cluster_87217	GCA_000294365.1_04351	-		no	NA	2.304	0
Cluster_32133	GCA_000822425.1_01294	-		yes	-	2.299	0.007
Cluster_29082	GCA_001566595.1_01962	-	EFF01894,IMU00383	no	Imm52	2.291	0
Cluster_59595	GCA_000812525.1_00856	symE		no	SymE_toxin	2.29	0.008
Cluster_68364	GCA_001062915.1_02712	artM_2		no	ABC_tran	2.29	0.008
Cluster_47234	GCA_000693675.1_05642	-		yes	NA	2.287	0.047
Cluster_64167	GCA_000821645.1_05326	-		no	NA	2.287	0.047
Cluster_88987	GCA_001066725.1_03110	-		no	NA	2.287	0.047
Cluster_75413	GCA_001462525.1_02925	traW		no	TraW_N	2.287	0.047
Cluster_53242	GCA_001901735.1_03344	-		no	-	2.287	0.047
Cluster_56055	GCA_002152775.1_01769	dgdR		no	HTH_1,LysR_substrate	2.287	0.047
Cluster_23885	GCA_002156745.1_01393	ppm1		no	Glycos_transf_2	2.287	0.047
Cluster_21541	GCA_002182575.1_03796	-		no	-	2.287	0.047
Cluster_10511	GCA_002187575.1_04268	-		no	-	2.287	0.047
Cluster_71886	GCA_000788005.1_05116	mobC		no	-	2.284	0.001
Cluster_9010	GCA_000821925.1_03489	-		yes	Pkinase,Sel1,U-box	2.28	0.008
Cluster_8154	GCA_000300955.1_02826	atoC	REG0296	no	HTH_8,Response_reg,Sigma54_activat	2.271	0.008
Cluster_33420	GCA_000300955.1_02827	atoD		no	CoA_trans	2.271	0.008
Cluster_34204	GCA_000300955.1_02828	atoA		no	CoA_trans	2.271	0.008
Cluster_11920	GCA_000300955.1_02830	atoB		no	Thiolase_C,Thiolase_N	2.271	0.008
Cluster_7924	GCA_000764635.1_04750	intF		no	Arm-DNA-bind_3,Phage_integrase	2.271	0.008
Cluster_64179	GCA_001066725.1_04159	-		no	NA	2.268	0.049
Cluster_50798	GCA_001611095.1_01987	-		no	-	2.268	0.049
Cluster_67899	GCA_002182205.1_04656	-		yes	NA	2.268	0.049
Cluster_63053	GCA_002246035.1_01734	-		no	Methyltransf_11	2.268	0.049
Cluster_20592	GCA_002261655.1_03402	-		yes	-	2.268	0.049
Cluster_21024	GCA_003267985.1_04367	-		no	DNA_processg_A	2.268	0.049
Cluster_66421	GCA_001611095.1_00673	-		no	DUF5405	2.265	0.001
Cluster_987	GCA_000300955.1_00248	-		no	FKBP_C,FKBP_N	2.263	0
Cluster_3509	GCA_000300955.1_02825	atoS		no	HATPase_c,HisKA,PAS	2.261	0.009
Cluster_9138	GCA_000300955.1_02829	atoE		no	SCFA_trans	2.261	0.009
Cluster_76840	GCA_000821645.1_03198	-		no	-	2.261	0.009
Cluster_70900	GCA_001062915.1_02709	-		no	NA	2.261	0.009
Cluster_76854	GCA_001062915.1_02710	-		no	NA	2.261	0.009
Cluster_1270	GCA_000238715.1_00916	-		no	Bac_rhamnosid,Bac_rhamnosid6H,Bac_rhamnosid_C,Bac_rhamnosid_N	2.252	0
Cluster_25317	GCA_000294365.1_00715	-		no	ABC_tran	2.252	0
Cluster_84759	GCA_001062915.1_02705	glnH		no	SBP_bac_3	2.252	0.009
Cluster_55068	GCA_001062915.1_02706	-		no	NA	2.252	0.009
Cluster_58692	GCA_001062915.1_02708	-		yes	NA	2.252	0.009
Cluster_10498	GCA_000294365.1_00714	-		no	BPD_transp_2	2.251	0
Cluster_15567	GCA_000294365.1_00716	-		no	Peripla_BP_4	2.249	0
Cluster_33312	GCA_000294365.1_02114	-		no	CRISPR_assoc	2.247	0
Cluster_16051	GCA_000294365.1_02115	casC		no	Cas_CT1975	2.247	0
Cluster_65601	GCA_000294365.1_02118	-		no	Cas_Cas2CT1978	2.247	0
Cluster_40322	GCA_000294365.1_02113	-		no	CRISPR_Cse2	2.244	0
Cluster_22326	GCA_000294365.1_02117	cas1		no	Cas_Cas1	2.244	0
Cluster_52508	GCA_001062915.1_02707	-		no	NA	2.242	0.009
Cluster_16466	GCA_001062915.1_02711	-		no	NA	2.242	0.009
Cluster_41565	GCA_001062915.1_04650	-		yes	Autotransporter	2.242	0.009
Cluster_27161	GCA_000294365.1_02116	-		yes	Cas_Cas5d	2.237	0
Cluster_36005	GCA_000406505.1_04840	-		no	-	2.233	0.002
Cluster_22357	GCA_002246035.1_02966	-		no	-	2.232	0.01
Cluster_4289	GCA_002970375.3_01818	-		no	AAA_15	2.232	0.01
Cluster_1358	GCA_000294365.1_02111	cas3		no	DEAD,Helicase_C	2.224	0
Cluster_62248	GCA_000300955.1_01588	-		no	NA	2.222	0
Cluster_56655	GCA_001066725.1_03480	-		yes	NA	2.222	0.01
Cluster_4082	GCA_002970375.3_01819	-		no	PDDEXK_1,Peptidase_M78,UvrD-helicase,UvrD_C	2.222	0.01
Cluster_5852	GCA_000294365.1_02112	-		yes	CRISPR_Cse1	2.221	0
Cluster_683	GCA_000238715.1_00469	-		yes	IcmF-related,IcmF_C	2.22	0.002
Cluster_38664	GCA_001460575.1_00529	-		no	Isochorismatase	2.212	0.01
Cluster_6506	GCA_001611095.1_03379	-		no	-	2.212	0.01
Cluster_2412	GCA_000294365.1_04087	-		no	FKBP_C,FKBP_N	2.207	0
Cluster_37439	GCA_001034085.1_00276	-		yes	-	2.207	0.002
Cluster_78144	GCA_000764635.1_02322	cro		no	P22_Cro	2.203	0.011
Cluster_19548	GCA_001460575.1_00531	-		no	Cupin_6,HTH_18	2.203	0.011
Cluster_31021	GCA_002249165.1_04694	-		yes	-	2.203	0.011
Cluster_10341	GCA_000764635.1_02121	intA		no	Arm-DNA-bind_3,Phage_int_SAM_3,Phage_integrase	2.2	0.002
Cluster_24680	GCA_000300955.1_00393	marT		no	Trans_reg_C	2.195	0
Cluster_48462	GCA_000688195.1_04133	-		no	NA	2.193	0.002
Cluster_18452	GCA_000821545.1_02269	-		yes	-	2.193	0.002
Cluster_70446	GCA_000821645.1_04152	-		no	Aldo_ket_red	2.193	0.011
Cluster_79738	GCA_001066725.1_00196	-		no	NA	2.193	0.011
Cluster_464	GCA_001566595.1_01400	-		no	Phage_HK97_TLTM	2.193	0.011
Cluster_86700	GCA_000406505.1_02280	-		no	NA	2.192	0
Cluster_9258	GCA_000764635.1_02115	-		no	-	2.187	0.002
Cluster_81581	GCA_000821645.1_04154	-		no	DDE_Tnp_IS66,DDE_Tnp_IS66_C,LZ_Tnp_IS66,zf-IS66	2.182	0.012
Cluster_62167	GCA_000238715.1_00921	bglI		no	PTS_IIA	2.18	0
Cluster_20066	GCA_000764635.1_01230	-		no	WYL	2.172	0.012
Cluster_54532	GCA_001062915.1_04649	-		yes	Autotransporter	2.172	0.012
Cluster_45606	GCA_001317005.2_01463	-		no	DUF4123	2.17	0
Cluster_67954	GCA_000238715.1_04418	-		no	LprI	2.169	0
Cluster_9785	GCA_000238715.1_00918	scrY		yes	LamB,Sugarporin_N	2.164	0
Cluster_43560	GCA_001034085.1_00275	-		no	-	2.162	0.013
Cluster_12618	GCA_000821925.1_04490	-		yes	Abhydrolase_1,Abhydrolase_6	2.16	0.003
Cluster_61452	GCA_000238715.1_00920	Z012_08190		no	PTS_IIB	2.154	0
Cluster_27201	GCA_001317005.2_01465	-	EFF01900	yes	Tox-REase-5	2.154	0
Cluster_46688	GCA_000821645.1_04151	-		no	-	2.152	0.013
Cluster_72606	GCA_000567145.1_02892	-	TssD,TssD_1,TssD_2,EFF01309	no	T6SS_HCP	2.146	0
Cluster_23135	GCA_000821925.1_04429	-		yes	-	2.141	0.014
Cluster_35439	GCA_001317005.2_04846	-		no	Phage_CI_C,Phage_CI_repr	2.141	0.014
Cluster_10295	GCA_002246035.1_03668	-		no	-	2.141	0.014
Cluster_8993	GCA_000764635.1_02113	-		no	DUF4062	2.139	0.003
Cluster_78965	GCA_000821545.1_00009	-		no	-	2.139	0.003
Cluster_77468	GCA_001566595.1_03760	-		yes	HTH_Tnp_1	2.139	0.003
Cluster_4724	GCA_001317005.2_04253	-		yes	Collar,DUF3751,Phage_fiber_2	2.138	0.001
Cluster_15946	GCA_000238715.1_00917	-		no	AraC_binding,Cupin_2,HTH_18	2.134	0
Cluster_61490	GCA_000688195.1_00320	-		no	NA	2.131	0.014
Cluster_4717	GCA_000238715.1_00461	-	TagL_1	yes	OMP_b-brl,OmpA	2.128	0
Cluster_30536	GCA_000238715.1_00460	-	TssL_6,TssL_2,TssL_5	no	DotU	2.123	0
Cluster_62844	GCA_002271285.1_00005	tktA		no	Transket_pyr,Transketolase_C,Transketolase_N	2.122	0.001
Cluster_57806	GCA_001066725.1_00197	-		yes	-	2.121	0.015
Cluster_9843	GCA_000238715.1_00912	celB		no	PTS_EIIC	2.116	0
Cluster_18543	GCA_000238715.1_00919	-		no	Abhydrolase_3,Peptidase_S9	2.116	0
Cluster_15293	GCA_000238715.1_00471	-	TssG_6,TssG_1,TssG_5	no	T6SS_TssG	2.113	0
Cluster_157	GCA_000300955.1_01121	-		no	Big_3_2,HemolysinCabind,SWM_repeat,VWA	2.111	0.001
Cluster_19952	GCA_001317005.2_04848	-		yes	-	2.11	0.015
Cluster_45834	GCA_000238715.1_04882	-		no	-	2.101	0
Cluster_25722	GCA_000821545.1_00757	-		no	NA	2.099	0.016
Cluster_8569	GCA_000764635.1_03727	-		yes	-	2.09	0.004
Cluster_71381	GCA_001566595.1_03511	-		no	HTH_26	2.09	0.004
Cluster_11404	GCA_000238715.1_01249	tesA		no	Lipase_GDSL_2	2.088	0
Cluster_87946	GCA_000688195.1_03740	-		no	NA	2.088	0.016
Cluster_1959	GCA_000821545.1_00756	-		yes	Lipase_GDSL_2	2.088	0.016
Cluster_27571	GCA_001566595.1_03778	-		no	Transposase_31	2.082	0.004
Cluster_13204	GCA_000821925.1_03483	-		yes	LIP	2.078	0.017
Cluster_85882	GCA_000688195.1_00465	-		no	HAD	2.06	0
Cluster_40871	GCA_000238715.1_00472	-	TssJ_1,TssJ_6,TssJ_5	no	T6SS-SciN	2.057	0
Cluster_23471	GCA_001317005.2_05083	-		no	-	2.056	0.018
Cluster_41293	GCA_000764635.1_02114	-		no	-	2.053	0.004
Cluster_193	GCA_000281495.1_05231	-	TssM_1	yes	IcmF-related,IcmF_C	2.047	0
Cluster_75609	GCA_000294365.1_04486	-		yes	-	2.046	0
Cluster_58990	GCA_000688195.1_03893	-		no	-	2.044	0
Cluster_9700	GCA_000567145.1_01371	-		yes	-	2.043	0
Cluster_80114	GCA_000300955.1_01849	-		no	NA	2.041	0
Cluster_88782	GCA_000822505.1_05244	-		no	NA	2.041	0.001
Cluster_59300	GCA_000688195.1_03892	-		no	DUF202	2.037	0
Cluster_48243	GCA_000300955.1_00392	fidL		yes	-	2.033	0
Cluster_9298	GCA_002182205.1_03439	-		yes	Terminase_6C	2.031	0.005
Cluster_38893	GCA_001462535.1_04235	-		no	-	2.023	0.005
Cluster_9013	GCA_000812525.1_00668	-		no	-	2.022	0.02
Cluster_47525	GCA_001317005.2_01450	-		yes	-	2.022	0.02
Cluster_33641	GCA_001566595.1_01933	-		no	NA	2.022	0.02
Cluster_71788	GCA_001566595.1_01945	-		no	HTH_3	2.022	0.02
Cluster_23875	GCA_001566595.1_01954	-		yes	-	2.022	0.02
Cluster_25867	GCA_000971075.1_03879	bla		no	Transpeptidase	2.017	0
Cluster_10009	GCA_000764635.1_03104	-		no	M20_dimer,Peptidase_M20	2.013	0
Cluster_77719	GCA_000300955.1_03683	fil		no	DUF2724	2.011	0.021
Cluster_33322	GCA_001462525.1_03940	-		yes	NA	2.011	0.021
Cluster_35405	GCA_001902355.1_05086	I		yes	Tail_P2_I	2.011	0.021
Cluster_11382	GCA_002970375.3_01824	-		no	DUF676,PGAP1	2.011	0.021
Cluster_19301	GCA_000822425.1_04435	-		no	-	2.007	0.001

## Sheet: T6SSkleb2+ vs T6SSkleb2-
Cluster ID	Representative Gene ID	Preferred_name	Secret6 Annotation	Bastion6 Prediction	Emapper Anntation	Log2 P/A Value	Chi-Square p-value
Cluster_23137	GCA_000567145.1_00787	-		no	Fumerase	4.276	0
Cluster_18950	GCA_000567145.1_00789	-		no	HTH_1,LysR_substrate	4.262	0
Cluster_9927	GCA_000567145.1_00790	-		no	CitMHS,TrkA_C	4.262	0
Cluster_21245	GCA_000567145.1_00788	-	REG0072	no	HTH_1,LysR_substrate	4.238	0
Cluster_543	GCA_000493115.1_03287	-	TssM_3	yes	IcmF-related,IcmF_C	4.116	0
Cluster_32345	GCA_000493115.1_03280	-	TssL_3	no	DotU	4.105	0
Cluster_8677	GCA_000493115.1_03279	-	TssK_3	no	T6SS_VasE	4.103	0
Cluster_4824	GCA_000493115.1_03281	-		no	OMP_b-brl,OmpA	4.103	0
Cluster_1471	GCA_000493115.1_03282	-	TssI_3	yes	DUF2345,Phage_GPD,T6SS_Vgr	4.087	0
Cluster_14607	GCA_000493115.1_03284	-		yes	-	3.888	0
Cluster_52739	GCA_000493115.1_03288	-	TssA_3	no	ImpA_N,T6SS_VasJ	3.888	0
Cluster_12862	GCA_000493115.1_03286	-		no	-	3.864	0
Cluster_67966	GCA_000764635.1_03250	ynfA		no	UPF0060	3.858	0
Cluster_54532	GCA_000493115.1_03285	-		yes	NA	3.845	0
Cluster_56208	GCA_000567065.1_03273	-		no	PAAR_motif	3.845	0
Cluster_1481	GCA_000688195.1_04045	yfcU		yes	PapC_C,PapC_N,Usher	3.839	0
Cluster_7071	GCA_000493115.1_03283	-	EFF01530	no	-	3.82	0
Cluster_19079	GCA_000764635.1_02775	-		no	Abi_2	3.774	0
Cluster_61316	GCA_000764635.1_02771	-		no	-	3.741	0
Cluster_70006	GCA_000821545.1_02274	-		no	NA	3.741	0
Cluster_18098	GCA_000821545.1_02269	-		yes	-	3.651	0
Cluster_82315	GCA_000567145.1_01376	-		no	NA	3.562	0.001
Cluster_6044	GCA_000764635.1_02770	-	REG0235	no	CSS-motif,EAL	3.546	0.001
Cluster_6323	GCA_000567145.1_01372	-		no	-	3.511	0
Cluster_35030	GCA_000492875.1_03436	evgA		no	GerE,Response_reg	3.459	0.001
Cluster_58765	GCA_000764635.1_02535	-		no	-	3.443	0.001
Cluster_67250	GCA_000822985.1_04890	tktA		no	Transket_pyr,Transketolase_C,Transketolase_N	3.426	0.001
Cluster_64491	GCA_000764635.1_05268	-		no	NA	3.409	0.001
Cluster_77264	GCA_000812525.1_01449	-		no	NA	3.392	0.002
Cluster_81563	GCA_000688195.1_04040	-		no	NA	3.375	0.002
Cluster_13350	GCA_000567145.1_03208	-	IMU00254	yes	-	3.366	0
Cluster_2007	GCA_001611095.1_00694	-		yes	Phage_fiber_2,SASA	3.366	0.002
Cluster_12670	GCA_000567145.1_03210	-		no	-	3.362	0
Cluster_42617	GCA_000567145.1_01374	-		no	-	3.359	0
Cluster_75817	GCA_000688195.1_04041	-		no	NA	3.357	0.002
Cluster_4188	GCA_000567145.1_03207	-	EFF01348	yes	LCAT,PGAP1	3.353	0
Cluster_23261	GCA_000688195.1_04050	-		yes	NA	3.282	0
Cluster_24415	GCA_000688195.1_04046	-		no	PapD_C,PapD_N	3.269	0
Cluster_44585	GCA_000688195.1_04048	mrfF		no	Fimbrial	3.269	0
Cluster_40959	GCA_000567145.1_00786	-		no	Fumerase_C	3.266	0
Cluster_51826	GCA_000688195.1_04049	-		no	NA	3.266	0
Cluster_32155	GCA_000688195.1_04047	-		no	Fimbrial	3.263	0
Cluster_20884	GCA_000688195.1_04051	-		no	-	3.26	0
Cluster_52883	GCA_000688195.1_04053	-		no	NA	3.257	0
Cluster_9525	GCA_000567145.1_01371	-		yes	-	3.25	0
Cluster_41441	GCA_000688195.1_04044	-		no	-	3.238	0
Cluster_53442	GCA_000492875.1_01436	-		yes	DUF3304	3.219	0
Cluster_7213	GCA_000764635.1_04577	ylaB		no	CSS-motif,EAL	3.209	0.003
Cluster_10967	GCA_000294365.1_02765	-		no	-	3.203	0
Cluster_22737	GCA_000688195.1_04042	-		no	Trans_reg_C	3.202	0
Cluster_47961	GCA_000764635.1_03100	-		no	Aldo_ket_red	3.199	0.004
Cluster_80830	GCA_000764635.1_04320	-		no	HTH_3	3.199	0.004
Cluster_68766	GCA_000764635.1_04321	-		no	HTH_3	3.199	0.004
Cluster_57035	GCA_000764635.1_04578	ylaB		no	CSS-motif,EAL	3.199	0.004
Cluster_28642	GCA_000764635.1_03220	lacI		no	LacI,Peripla_BP_3	3.179	0.004
Cluster_37353	GCA_000688195.1_04043	smfA		no	Fimbrial	3.176	0
Cluster_48519	GCA_000764635.1_03219	lacI		no	LacI,Peripla_BP_3	3.17	0.004
Cluster_22833	GCA_000567145.1_01373	-		yes	-	3.159	0
Cluster_42891	GCA_000764635.1_02760	-	REG0188	no	HTH_27,MarR	3.149	0
Cluster_25239	GCA_000764635.1_03133	-	REG0169	no	HTH_1,LysR_substrate	3.149	0.004
Cluster_7769	GCA_000764635.1_04750	intF		no	Arm-DNA-bind_3,Phage_integrase	3.149	0.004
Cluster_25157	GCA_001060275.1_03638	-		no	Trans_reg_C	3.139	0.004
Cluster_48155	GCA_000493115.1_03294	-	TssE_1	no	GPW_gp25	3.137	0
Cluster_41665	GCA_000493115.1_03293	-	TssJ_3	no	T6SS-SciN	3.129	0
Cluster_14142	GCA_000493115.1_03292	-	TssG_3	no	T6SS_TssG	3.126	0
Cluster_483	GCA_000294365.1_02772	-	TssI	yes	DUF2345,Phage_GPD,T6SS_Vgr	3.125	0
Cluster_4448	GCA_000493115.1_03291	-	TssF_3	no	T6SS_TssF	3.121	0
Cluster_80521	GCA_000764635.1_01455	togN		no	BPD_transp_1	3.119	0.005
Cluster_62580	GCA_000294365.1_02766	-		no	NA	3.094	0
Cluster_62357	GCA_000764635.1_04346	-		yes	DUF2291	3.066	0.006
Cluster_56755	GCA_000764635.1_02307	-		no	HTH_1,LysR_substrate	3.044	0
Cluster_43082	GCA_000300955.1_03575	-		no	-	3.029	0
Cluster_40484	GCA_000688195.1_04052	-		no	GerE,Response_reg	3.022	0
Cluster_45414	GCA_001066725.1_02678	-		no	D5_N,Pox_D5,Prim_Zn_Ribbon,Toprim_3	3.022	0.007
Cluster_19661	GCA_000764635.1_01230	-		no	WYL	3.011	0.007
Cluster_73989	GCA_001566595.1_03760	-		yes	HTH_Tnp_1	3	0.007
Cluster_28610	GCA_000300955.1_03574	-		yes	PapD_C,PapD_N	2.992	0
Cluster_42330	GCA_000300955.1_04223	-		yes	NA	2.992	0
Cluster_34624	GCA_000492875.1_01434	-	IMU17298,IMU17297,IMU17299,IMU17300	yes	DUF3304	2.988	0.007
Cluster_18508	GCA_000567065.1_04587	-		no	-	2.977	0.008
Cluster_35409	GCA_000694775.1_01697	attM		no	Lactamase_B	2.977	0.008
Cluster_4272	GCA_001950635.1_02053	-		no	AAA_15	2.977	0.008
Cluster_4530	GCA_000764635.1_05183	fhaB		yes	ESPR,Fil_haemagg,Fil_haemagg_2,Haemagg_act,PT-VENN	2.965	0.008
Cluster_3383	GCA_001566595.1_03758	-		no	AAA_15,AAA_21,DUF2813	2.965	0.008
Cluster_4076	GCA_001950635.1_02052	-		no	PDDEXK_1,Peptidase_M78,UvrD-helicase,UvrD_C	2.965	0.008
Cluster_62698	GCA_000821545.1_05054	-		no	-	2.954	0.008
Cluster_10569	GCA_000492875.1_02088	csbX		no	MFS_1	2.946	0
Cluster_20681	GCA_001060275.1_02172	dapD		no	Hexapep_2,THDPS_M	2.942	0.009
Cluster_3849	GCA_001566595.1_03759	-		no	UvrD-helicase,UvrD_C	2.942	0.009
Cluster_83277	GCA_000567065.1_04588	-		no	NA	2.93	0.009
Cluster_52556	GCA_001701575.1_04638	glpQ		no	GDPD	2.93	0.009
Cluster_57034	GCA_000764635.1_01231	-		no	-	2.918	0.009
Cluster_31260	GCA_000764635.1_01232	-		no	-	2.918	0.009
Cluster_31261	GCA_000764635.1_01235	yfjR		no	HTH_11,HTH_DeoR,SpoIIID,WYL	2.918	0.009
Cluster_706	GCA_000764635.1_01236	flu		yes	AIDA,Autotransporter,ESPR	2.918	0.009
Cluster_18196	GCA_001060275.1_02171	-		yes	-	2.906	0.01
Cluster_20296	GCA_001066725.1_00615	chbF		no	Glyco_hydro_4,Glyco_hydro_4C	2.894	0.01
Cluster_33466	GCA_000764635.1_01216	-		no	-	2.882	0.01
Cluster_27238	GCA_000764635.1_01217	-		no	PDDEXK_4	2.882	0.01
Cluster_45891	GCA_000822505.1_05162	-		no	-	2.882	0
Cluster_16897	GCA_000764635.1_01212	-		yes	-	2.87	0.011
Cluster_15127	GCA_000821545.1_02268	-		yes	-	2.858	0.011
Cluster_397	GCA_001030775.1_02274	-		no	Eco57I,N6_Mtase	2.858	0.011
Cluster_18043	GCA_000493115.1_00274	-		yes	-	2.845	0.012
Cluster_26962	GCA_000633755.1_05361	-	IMU00296,IMU38221	yes	FGE-sulfatase	2.845	0.012
Cluster_11330	GCA_000764635.1_01220	-		no	Methylase_S	2.845	0.012
Cluster_28032	GCA_000263095.1_04260	-		yes	DUF3258,Phage_integrase	2.832	0.012
Cluster_39206	GCA_000493115.1_03290	-		yes	-	2.832	0.001
Cluster_67846	GCA_000822505.1_00847	-		no	RelE	2.832	0.012
Cluster_3397	GCA_001052565.1_00539	-		no	-	2.832	0.012
Cluster_30191	GCA_002249165.1_04694	-		yes	-	2.832	0.012
Cluster_7226	GCA_000300955.1_01487	-		no	-	2.82	0.012
Cluster_15518	GCA_000567065.1_03274	-		yes	-	2.82	0.001
Cluster_75496	GCA_001902355.1_03888	-		no	NA	2.82	0.012
Cluster_5109	GCA_000238715.1_03403	-	TssA_4,TssA_7	no	ImpA_N,T6SS_VasJ	2.815	0
Cluster_2707	GCA_000822505.1_02424	-		yes	-	2.807	0
Cluster_3516	GCA_000300955.1_01486	-	EFF01450	yes	DUF3274	2.794	0.013
Cluster_11191	GCA_001950635.1_02047	-		no	DUF676,PGAP1	2.794	0.013
Cluster_2427	GCA_000764635.1_03423	-		yes	-	2.787	0
Cluster_39796	GCA_000567065.1_02760	-		no	-	2.781	0.014
Cluster_42219	GCA_000567065.1_02764	-	TssJ_1,TssJ_6,TssJ_5	no	T6SS-SciN	2.781	0.014
Cluster_20407	GCA_000822505.1_04570	-		no	RVT_1	2.781	0.014
Cluster_43833	GCA_001950635.1_02048	-		no	-	2.781	0.014
Cluster_58140	GCA_000263095.1_04259	-		no	Resolvase	2.768	0.014
Cluster_3302	GCA_001950635.1_02049	-		no	AAA_23	2.768	0.014
Cluster_24898	GCA_000694775.1_04362	-		yes	EndoU_bacteria,PT-VENN	2.761	0.001
Cluster_28731	GCA_000764635.1_02772	-		no	DDE_Tnp_1_2	2.754	0.001
Cluster_43549	GCA_000300955.1_04785	yrhA		no	-	2.741	0.016
Cluster_15850	GCA_000982085.1_00177	yeaV		no	BCCT	2.741	0.016
Cluster_13004	GCA_000300955.1_04786	-	EFF01520	yes	T6SS_HCP	2.728	0.016
Cluster_8135	GCA_000567145.1_01300	-		yes	PAAR_motif	2.721	0
Cluster_25083	GCA_000764635.1_01202	fimD		yes	PapC_C,PapC_N,Usher	2.714	0.017
Cluster_21457	GCA_001566595.1_01959	-		no	-	2.714	0.017
Cluster_70815	GCA_002187575.1_03187	-		no	-	2.714	0.017
Cluster_38690	GCA_000567145.1_01301	-		yes	PAAR_motif	2.712	0
Cluster_1923	GCA_000263095.1_04258	-		no	DUF4238	2.7	0.017
Cluster_213	GCA_000822985.1_03916	-		no	Big_3_2,HemolysinCabind,SWM_repeat,VWA	2.7	0.017
Cluster_30031	GCA_001950635.1_02050	-		no	NA	2.7	0.017
Cluster_6625	GCA_001566595.1_03509	-		no	HsdM_N,N6_Mtase	2.686	0.018
Cluster_41114	GCA_001611095.1_02455	-		yes	Autotransporter	2.686	0.018
Cluster_56754	GCA_000764635.1_02306	-		no	HTH_1,LysR_substrate	2.681	0
Cluster_33074	GCA_000764635.1_03536	-		no	-	2.672	0.019
Cluster_69319	GCA_000788005.1_01690	-		no	DUF2291	2.672	0.019
Cluster_3669	GCA_000821645.1_05185	-		yes	TraG_N	2.672	0.019
Cluster_32420	GCA_001462525.1_03940	-		yes	NA	2.672	0.019
Cluster_28684	GCA_001611095.1_00695	-		yes	-	2.672	0.019
Cluster_10223	GCA_000822505.1_05094	-		no	TIR_2	2.663	0
Cluster_11245	GCA_000238715.1_01042	-		no	MFS_1,Sugar_tr	2.658	0.02
Cluster_34833	GCA_000492875.1_03399	lgrD		no	NAD_binding_4	2.658	0.001
Cluster_10321	GCA_000567065.1_01202	-		no	HTH_21,rve,rve_3	2.658	0.001
Cluster_83711	GCA_000764635.1_02141	-		no	NA	2.658	0.001
Cluster_44091	GCA_001030775.1_02278	-		yes	zinc_ribbon_11	2.658	0.02
Cluster_6528	GCA_000567145.1_01695	-		no	Aminotran_1_2,GntR	2.651	0.001
Cluster_6042	GCA_000492875.1_03400	-	REG0235	no	EAL,GGDEF,PAS_4	2.643	0.001
Cluster_53536	GCA_000492875.1_03403	crcB_1		no	CRCB	2.643	0.001
Cluster_51097	GCA_000492875.1_03404	ccrB		no	CRCB	2.643	0.001
Cluster_21573	GCA_000492875.1_03426	pagO		no	EamA	2.643	0.02
Cluster_27866	GCA_000492875.1_03431	-		yes	PapD_C,PapD_N	2.643	0.02
Cluster_40946	GCA_000492875.1_03433	-		yes	Fimbrial	2.643	0.02
Cluster_71193	GCA_001566595.1_03513	intB		no	Arm-DNA-bind_3,Phage_integrase	2.643	0.02
Cluster_75108	GCA_002187575.1_03164	-		no	HAD	2.643	0.02
Cluster_21365	GCA_002850805.1_03777	-		no	NA	2.643	0.02
Cluster_5996	GCA_000492875.1_03405	-		no	HATPase_c,HisKA,Hpt,Response_reg,SBP_bac_3	2.636	0.002
Cluster_34447	GCA_000492875.1_03406	evgA	REG0012	no	GerE,Response_reg	2.629	0.002
Cluster_1320	GCA_000492875.1_03429	fimD_3		yes	PapC_C,PapC_N,Usher	2.629	0.021
Cluster_27229	GCA_000492875.1_03430	-		yes	PapD_C,PapD_N	2.629	0.021
Cluster_39986	GCA_000492875.1_03432	-		no	Fimbrial	2.629	0.021
Cluster_29309	GCA_000492875.1_03434	-		yes	PapD_C,PapD_N	2.629	0.021
Cluster_43553	GCA_000492875.1_03435	-		no	-	2.629	0.021
Cluster_13744	GCA_000764635.1_03537	-		no	AAA_15,AAA_21	2.629	0.021
Cluster_80790	GCA_001701575.1_04319	yedK		no	SRAP	2.629	0.021
Cluster_61350	GCA_001901805.1_00306	ampE		no	AmpE	2.629	0.021
Cluster_34473	GCA_002187575.1_02155	dcd		no	dUTPase	2.629	0.021
Cluster_62856	GCA_002248425.1_01152	-		no	NA	2.629	0.021
Cluster_58002	GCA_000492875.1_03401	ttgC		no	OEP	2.614	0.002
Cluster_59363	GCA_000821645.1_05296	-		no	DUF932	2.614	0.022
Cluster_26775	GCA_000300955.1_03570	-		no	PapD_C,PapD_N	2.603	0
Cluster_40474	GCA_000300955.1_03573	-		yes	Fimbrial	2.603	0
Cluster_6441	GCA_000492875.1_02099	-		no	EAL	2.603	0
Cluster_70187	GCA_000822505.1_03689	-		no	-	2.6	0.023
Cluster_6165	GCA_000492875.1_03408	emrY		no	MFS_1	2.599	0.002
Cluster_18188	GCA_000567145.1_01694	shetA		no	DUF2723,SLAC1	2.599	0.002
Cluster_38110	GCA_000300955.1_03572	-		yes	Fimbrial	2.596	0
Cluster_12215	GCA_000492875.1_03407	emrA		no	Biotin_lipoyl_2,HlyD,HlyD_3,HlyD_D23	2.585	0.002
Cluster_75862	GCA_000566965.1_00048	-		no	-	2.585	0.024
Cluster_45530	GCA_001566595.1_01203	-		no	HTH_1,LysR_substrate	2.585	0.024
Cluster_62393	GCA_002187575.1_00025	-		no	Putative_PNPOx	2.585	0.024
Cluster_36075	GCA_002187575.1_02152	-		no	NA	2.585	0.024
Cluster_26359	GCA_000300955.1_03571	-		yes	PapD_C,PapD_N	2.577	0
Cluster_21452	GCA_000764635.1_05261	-		yes	NA	2.572	0
Cluster_37274	GCA_000492875.1_03409	hdeD		no	DUF308	2.569	0.002
Cluster_49590	GCA_000492875.1_03410	hdeB		no	HdeA	2.569	0.002
Cluster_55903	GCA_001566595.1_01204	-		no	HTH_1,LysR_substrate	2.569	0.025
Cluster_23407	GCA_001566595.1_02721	-		no	MFS_4	2.569	0.025
Cluster_32179	GCA_001701575.1_04637	glpQ		yes	GDPD	2.569	0.025
Cluster_42634	GCA_001884485.1_01010	-		yes	NA	2.569	0.025
Cluster_2710	GCA_001950635.1_02054	-		no	-	2.569	0.025
Cluster_29230	GCA_002187575.1_01339	eamA		no	EamA	2.569	0.025
Cluster_80248	GCA_002187575.1_02674	-		no	DUF3258,Phage_integrase	2.569	0.025
Cluster_28945	GCA_000764635.1_03414	-		yes	PAAR_motif	2.566	0
Cluster_19373	GCA_000567145.1_01693	-		no	-	2.562	0.002
Cluster_24938	GCA_000238715.1_04877	-		no	adh_short	2.554	0.025
Cluster_76505	GCA_001032205.1_04819	-		no	NA	2.554	0.025
Cluster_64189	GCA_001566595.1_01068	-		no	-	2.554	0.025
Cluster_547	GCA_001566595.1_01400	-		no	Phage_HK97_TLTM	2.554	0.025
Cluster_58189	GCA_002187575.1_00024	-		no	Putative_PNPOx	2.554	0.025
Cluster_46164	GCA_002187575.1_00399	ampE		no	AmpE	2.554	0.025
Cluster_19196	GCA_002187575.1_02151	-		no	RimK	2.554	0.025
Cluster_19654	GCA_000492875.1_02085	rbsK		no	PfkB	2.55	0
Cluster_25927	GCA_000492875.1_02097	yiaT		yes	MipA	2.55	0
Cluster_84474	GCA_000492875.1_02098	-		no	NA	2.55	0
Cluster_59710	GCA_000764635.1_04729	-		no	NA	2.539	0.026
Cluster_70379	GCA_000812525.1_03712	-		no	-	2.539	0.026
Cluster_16582	GCA_001701575.1_00056	-	TssK_1,TssK_6,TssK_5	no	T6SS_VasE	2.539	0.026
Cluster_24487	GCA_001701575.1_03991	-		no	M20_dimer,Peptidase_M20	2.539	0.026
Cluster_12137	GCA_000492875.1_02094	-		no	HlyD_D23	2.535	0
Cluster_24471	GCA_000492875.1_02100	-		no	SurE	2.535	0
Cluster_14135	GCA_000492875.1_02087	-		no	AP_endonuc_2	2.531	0
Cluster_7299	GCA_000238715.1_01039	bglA		yes	Glyco_hydro_1	2.523	0.027
Cluster_31001	GCA_000281495.1_05535	traU		no	TraU	2.523	0.027
Cluster_3050	GCA_001566595.1_03482	-		no	-	2.523	0.027
Cluster_13032	GCA_002187575.1_02156	-		no	-	2.523	0.027
Cluster_21572	GCA_000492875.1_02086	-		no	SIS	2.519	0
Cluster_11778	GCA_000492875.1_02095	baeS	REG0357	no	HAMP,HATPase_c,HisKA	2.511	0
Cluster_19645	GCA_000238715.1_01035	ycaN	REG0279	no	HTH_1,LysR_substrate	2.507	0.029
Cluster_15968	GCA_000238715.1_01037	yhhX		no	GFO_IDH_MocA,GFO_IDH_MocA_C	2.507	0.029
Cluster_3636	GCA_000238715.1_01040	-		no	PTS_EIIA_1,PTS_EIIB,PTS_EIIC	2.507	0.029
Cluster_13513	GCA_000238715.1_04873	-		no	Metallophos	2.507	0.029
Cluster_23409	GCA_000238715.1_04874	-		no	adh_short	2.507	0.029
Cluster_68386	GCA_000764635.1_05184	-		no	NA	2.507	0.003
Cluster_69169	GCA_001566595.1_03492	-		no	MMR_HSR1	2.507	0.029
Cluster_23772	GCA_000764635.1_02730	-		yes	NA	2.497	0
Cluster_23517	GCA_000238715.1_01041	licT		no	CAT_RBD,PRD	2.491	0.03
Cluster_51825	GCA_000688195.1_02657	yjfI		no	DUF2170	2.491	0.003
Cluster_32716	GCA_000688195.1_02659	yjfK		yes	DUF2491	2.491	0.003
Cluster_52293	GCA_000688195.1_02660	yjfL		no	DUF350	2.491	0.003
Cluster_33269	GCA_000688195.1_02661	yjfM		yes	DUF1190	2.491	0.003
Cluster_12218	GCA_000688195.1_02662	yjfC		no	GSP_synth	2.491	0.003
Cluster_27873	GCA_000764635.1_04753	-		no	MotB_plug,OmpA	2.491	0
Cluster_786	GCA_002246125.1_04728	-	REG0241	no	ACR_tran	2.491	0
Cluster_40754	GCA_002248845.1_03357	-		no	AAA_17	2.491	0.03
Cluster_16091	GCA_000492875.1_03421	gsiC		no	BPD_transp_1	2.483	0.003
Cluster_24827	GCA_000492875.1_03423	yntD	IMU00344	no	ABC_tran	2.483	0.003
Cluster_17793	GCA_000238715.1_01038	-		no	GFO_IDH_MocA,GFO_IDH_MocA_C	2.475	0.031
Cluster_59899	GCA_000492875.1_03412	ureA		no	Urease_gamma	2.475	0.003
Cluster_48924	GCA_000492875.1_03413	ureB		yes	Urease_beta,Urease_gamma	2.475	0.003
Cluster_35029	GCA_000492875.1_03417	ureG		no	cobW	2.475	0.003
Cluster_24432	GCA_000492875.1_03422	dppC_2		no	BPD_transp_1	2.475	0.003
Cluster_59389	GCA_000492875.1_03425	hdeA		no	HdeA	2.475	0.003
Cluster_30361	GCA_000688195.1_02658	yjfJ		no	PspA_IM30	2.475	0.003
Cluster_22661	GCA_001701575.1_03990	sauU		no	MFS_1	2.475	0.031
Cluster_83736	GCA_001950635.1_02051	traC		no	DUF1738,DUF3560,Toprim_4	2.475	0.031
Cluster_18758	GCA_002187575.1_04256	-		no	RVT_1	2.475	0.031
Cluster_69533	GCA_000764635.1_02809	-		no	NA	2.47	0
Cluster_10260	GCA_000492875.1_03411	-		no	Ammonium_transp	2.467	0.004
Cluster_4725	GCA_000492875.1_03414	ureC		no	Amidohydro_1,Urease_alpha	2.467	0.004
Cluster_34071	GCA_000492875.1_03415	ureE		no	UreE_C,UreE_N	2.467	0.004
Cluster_16244	GCA_000492875.1_03418	ureD		no	UreD	2.467	0.004
Cluster_37073	GCA_000492875.1_03424	gsiA_7	REG0049	no	ABC_tran	2.467	0.004
Cluster_29664	GCA_000492875.1_03416	ureF		no	UreF	2.459	0.004
Cluster_5704	GCA_000492875.1_03420	appA_2		yes	SBP_bac_5	2.459	0.004
Cluster_11338	GCA_001566595.1_03508	-		no	Methylase_S	2.459	0.032
Cluster_79677	GCA_002807065.1_03238	-		no	NA	2.459	0.032
Cluster_13667	GCA_000492875.1_03427	-		yes	-	2.443	0.033
Cluster_826	GCA_000567065.1_04591	-		no	Helicase_C,SNF2_N	2.426	0.035
Cluster_1753	GCA_000567065.1_04592	-		no	DEAD,Helicase_C,UvrD-helicase,UvrD_C	2.426	0.035
Cluster_20807	GCA_000567065.1_04593	-		no	-	2.426	0.035
Cluster_701	GCA_000567065.1_04594	-		no	-	2.426	0.035
Cluster_198	GCA_000567065.1_04596	-		no	DEAD,DUF1998,Helicase_C	2.426	0.035
Cluster_40725	GCA_000567065.1_04597	-		no	PLDc_2	2.426	0.035
Cluster_56459	GCA_000633735.1_02649	ssuE		no	FMN_red	2.426	0.035
Cluster_27091	GCA_001884485.1_01011	-		yes	-	2.426	0.035
Cluster_38377	GCA_001939895.1_00961	-		no	NA	2.426	0.035
Cluster_17002	GCA_000492875.1_03419	yut		no	UT	2.409	0.005
Cluster_226	GCA_001566595.1_03495	-		no	-	2.409	0.036
Cluster_66043	GCA_001939895.1_00963	-		no	NA	2.409	0.036
Cluster_72390	GCA_002271285.1_02431	-		no	NA	2.409	0.036
Cluster_4978	GCA_000764635.1_04752	-		no	EH_Signature	2.398	0.001
Cluster_2436	GCA_000764635.1_04754	-		no	-	2.398	0.001
Cluster_21954	GCA_001032205.1_03284	-		no	HNH_2	2.392	0.037
Cluster_69972	GCA_001939895.1_00960	-		no	NA	2.392	0.037
Cluster_8841	GCA_000492875.1_03428	-		yes	Pkinase,Sel1,U-box	2.383	0.005
Cluster_10632	GCA_000822225.1_01081	-		yes	-	2.383	0.005
Cluster_637	GCA_000764635.1_04751	-		no	Helicase_C,Mrr_cat,SNF2_N,SWIM	2.38	0.001
Cluster_54559	GCA_000566965.1_00053	-		no	-	2.375	0.005
Cluster_84478	GCA_000567145.1_00902	-		no	NA	2.375	0.039
Cluster_3990	GCA_001033755.1_05606	-		yes	DUF2345,Phage_GPD,T6SS_Vgr	2.375	0.039
Cluster_27888	GCA_002164605.1_03426	-		yes	-	2.375	0.039
Cluster_37568	GCA_001566595.1_02720	-		no	MFS_4	2.366	0.005
Cluster_2880	GCA_000300955.1_03568	-		yes	RVT_1	2.357	0
Cluster_74391	GCA_001463415.1_00733	-		no	DUF3304	2.357	0.006
Cluster_14110	GCA_001611095.1_00675	-		yes	Lactamase_B	2.357	0.04
Cluster_83935	GCA_002187575.1_04253	-		no	NA	2.357	0.04
Cluster_75109	GCA_002187575.1_04254	-		no	NA	2.357	0.04
Cluster_23273	GCA_000764635.1_03579	-		no	-	2.339	0.042
Cluster_8525	GCA_000821545.1_04690	-		yes	PLDc_2	2.339	0.042
Cluster_49473	GCA_002187575.1_03867	-		no	-	2.339	0.042
Cluster_55638	GCA_002187575.1_04255	-		no	NA	2.339	0.042
Cluster_79378	GCA_002187575.1_04257	-		no	NA	2.339	0.042
Cluster_82574	GCA_000822505.1_04398	-		no	NA	2.331	0.006
Cluster_46415	GCA_000294365.1_02154	chrA		no	Chromate_transp	2.322	0.043
Cluster_9446	GCA_000294365.1_02767	-		yes	LysM	2.322	0.043
Cluster_73935	GCA_000764635.1_03589	-		yes	NA	2.322	0.043
Cluster_17924	GCA_000821645.1_05252	-		yes	-	2.322	0.043
Cluster_69946	GCA_000822065.1_05399	-		no	TrbI_Ftype	2.322	0.043
Cluster_16671	GCA_000764635.1_00131	-		yes	Fimbrial	2.312	0
Cluster_1169	GCA_000821545.1_04692	-		no	PglZ	2.312	0.007
Cluster_5630	GCA_000294365.1_02763	-	TssA_2	no	ImpA_N,T6SS_VasJ	2.303	0
Cluster_1415	GCA_000300955.1_03569	-		yes	PapC_C,PapC_N,Usher	2.303	0
Cluster_13745	GCA_000764635.1_04737	-	REG0207	no	HTH_3,HTH_31,Peptidase_M78	2.303	0.007
Cluster_40737	GCA_001060275.1_03636	-		yes	Fimbrial	2.303	0.007
Cluster_23282	GCA_001566595.1_01954	-		yes	-	2.303	0.045
Cluster_2369	GCA_001902355.1_02880	-		yes	NA	2.303	0.045
Cluster_6858	GCA_002156745.1_01395	wzxC		no	Polysacc_synt_3,Polysacc_synt_C	2.303	0.045
Cluster_37291	GCA_002164605.1_03408	-		yes	-	2.303	0.045
Cluster_61738	GCA_002249165.1_05299	dmsB		no	Fer4_11,Fer4_3,Fer4_4	2.303	0.045
Cluster_26145	GCA_000788005.1_02099	-		no	-	2.297	0.001
Cluster_74317	GCA_000566965.1_00054	fil		yes	DUF2724	2.294	0.007
Cluster_33272	GCA_000764635.1_04738	-		no	-	2.294	0.007
Cluster_83044	GCA_000821645.1_05297	-		no	NA	2.294	0.007
Cluster_47263	GCA_001566595.1_01960	-		no	DUF2345,Phage_GPD,T6SS_Vgr	2.285	0.047
Cluster_51732	GCA_002164605.1_03407	-		no	-	2.285	0.047
Cluster_74000	GCA_002249165.1_03919	-		no	NA	2.285	0.047
Cluster_29371	GCA_002849555.1_01634	-		no	Phage_pRha	2.285	0.047
Cluster_25936	GCA_000764635.1_04731	-		no	DUF1837	2.276	0.008
Cluster_471	GCA_000764635.1_04732	-		no	DEAD,Helicase_C	2.276	0.008
Cluster_391	GCA_000821545.1_04987	-		no	-	2.276	0.008
Cluster_38133	GCA_001060275.1_03633	-		yes	NA	2.276	0.008
Cluster_33607	GCA_000764635.1_04736	-		no	-	2.266	0.008
Cluster_35110	GCA_000764635.1_04744	-		no	rve	2.266	0.008
Cluster_61452	GCA_001060275.1_04875	intB		no	Arm-DNA-bind_3,Phage_integrase	2.266	0.008
Cluster_16796	GCA_001566595.1_05261	-		no	RelB	2.266	0.049
Cluster_63791	GCA_001902355.1_01249	-		no	DUF3850	2.266	0.049
Cluster_38259	GCA_002187065.1_02689	-		yes	NA	2.266	0.049
Cluster_10322	GCA_002187575.1_04268	-		no	-	2.266	0.049
Cluster_58489	GCA_002271285.1_02432	-		no	NA	2.266	0.049
Cluster_16300	GCA_000764635.1_04735	-		no	Peptidase_M78	2.257	0.009
Cluster_67198	GCA_000764635.1_04742	-		no	-	2.257	0.009
Cluster_27296	GCA_001060275.1_03634	ybgP		no	PapD_C,PapD_N	2.257	0.009
Cluster_11479	GCA_001060275.1_03639	-		no	HD	2.257	0.009
Cluster_4375	GCA_000764635.1_04730	-		no	D5_N,PPV_E1_C,Pox_D5	2.248	0.009
Cluster_46148	GCA_001060275.1_03637	-		no	FidL_like	2.248	0.009
Cluster_15508	GCA_000238715.1_01347	-		yes	Collar,Phage_fiber_2	2.238	0.009
Cluster_1663	GCA_001060275.1_03635	yqiG		yes	PapC_C,PapC_N,Usher	2.238	0.009
Cluster_44895	GCA_000764635.1_01239	ykfG		no	RadC	2.228	0.01
Cluster_9024	GCA_000764635.1_04733	-		no	-	2.228	0.01
Cluster_62239	GCA_000764635.1_04743	-		no	Thioredoxin_2	2.228	0.01
Cluster_76295	GCA_000822505.1_04442	-		no	NA	2.228	0.01
Cluster_19029	GCA_001060275.1_03632	-		yes	Fimbrial	2.228	0.01
Cluster_5681	GCA_000493115.1_01600	-		yes	-	2.225	0
Cluster_36675	GCA_001060275.1_03631	-		no	GerE,Response_reg	2.219	0.01
Cluster_29668	GCA_000764635.1_04746	-		no	-	2.209	0.01
Cluster_53318	GCA_000764635.1_04745	-		no	-	2.199	0.011
Cluster_80772	GCA_000764635.1_03622	-		no	-	2.173	0
Cluster_12557	GCA_000294365.1_02762	-	PAAR	yes	Ntox44,PAAR_motif	2.167	0
Cluster_10480	GCA_000567145.1_04597	-		yes	DUF3289	2.166	0
Cluster_585	GCA_000764635.1_05265	-		no	-	2.154	0
Cluster_45206	GCA_000263095.1_00934	-		no	FGE-sulfatase	2.149	0
Cluster_580	GCA_000764635.1_04747	-		no	-	2.149	0.013
Cluster_32045	GCA_000764635.1_05262	-		no	HTH_21,HTH_Tnp_1,rve,rve_3	2.145	0
Cluster_59217	GCA_000566965.1_00738	-		no	FGE-sulfatase	2.144	0.001
Cluster_19984	GCA_000300955.1_02572	-		yes	-	2.139	0.013
Cluster_26817	GCA_000764635.1_02731	-		no	NA	2.121	0
Cluster_45202	GCA_000263095.1_04257	Y0084		no	HTH_Tnp_1	2.089	0
Cluster_4433	GCA_000238715.1_03414	-	TagL,TagL_2	no	OMP_b-brl,OmpA	2.078	0
Cluster_30716	GCA_000764635.1_04749	-		no	-	2.076	0.017
Cluster_40492	GCA_000822505.1_05338	catB		yes	Hexapep	2.073	0.004
Cluster_19146	GCA_000764635.1_03103	-	REG0189	no	HTH_1,LysR_substrate	2.066	0
Cluster_22346	GCA_000300955.1_03567	intB		no	Arm-DNA-bind_3,Phage_integrase	2.061	0
Cluster_55077	GCA_000263095.1_00933	-		no	-	2.054	0
Cluster_51573	GCA_000567145.1_04596	-		no	DUF943	2.046	0
Cluster_46365	GCA_000567145.1_04598	-		yes	PAAR_motif	2.042	0
Cluster_80522	GCA_000764635.1_03112	-		no	DUF2474	2.031	0
Cluster_16787	GCA_000788005.1_00336	cioB		no	Cyt_bd_oxida_II	2.028	0
Cluster_59833	GCA_000300955.1_01588	-		no	NA	2.022	0.001
Cluster_13976	GCA_001066725.1_02679	-		no	D5_N,Pox_D5,Prim_Zn_Ribbon,Toprim_3	2.022	0.02
Cluster_8988	GCA_000764635.1_03110	yhjV		no	Trp_Tyr_perm	2.019	0

## Sheet: T6SSkleb1,2+ vs T6SS-
Cluster ID	Representative Gene ID	Preferred_name	Secret6 Annotation	Bastion6 Prediction	Emapper Anntation	Log2 P/A Value	Chi-Square p-value
Cluster_34721	GCA_000567145.1_01301	-	-	Yes	PAAR_motif	5.797	0
Cluster_38238	GCA_000567145.1_01374	-	-	No	-	5.022	0
Cluster_72083	GCA_000764635.1_03622	-	-	No	-	4.834	0
Cluster_47900	GCA_000694655.1_00015	-	-	Yes	DUF3304	4.77	0
Cluster_55975	GCA_000294365.1_02766	-	-	No	-	4.767	0
Cluster_419	GCA_000294365.1_02772	-	TssI	Yes	DUF2345,Phage_GPD,T6SS_Vgr	4.752	0
Cluster_17218	GCA_000764635.1_03103	-	REG0189	No	HTH_1,LysR_substrate	4.72	0
Cluster_5615	GCA_000567145.1_01372	-	-	Yes	-	4.638	0
Cluster_20569	GCA_000567145.1_01373	-	-	Yes	-	4.574	0
Cluster_9824	GCA_000294365.1_02765	-	-	No	-	4.506	0
Cluster_2397	GCA_000822505.1_02424	-	-	Yes	-	4.506	0
Cluster_4995	GCA_000294365.1_02763	-	TssA_2	No	ImpA_N,T6SS_VasJ	4.494	0
Cluster_11987	GCA_000567145.1_03208	-	IMU00254	Yes	-	4.415	0
Cluster_11372	GCA_000567145.1_03210	-	-	No	-	4.41	0
Cluster_3712	GCA_000567145.1_03207	-	EFF01348	Yes	LCAT,PGAP1	4.4	0
Cluster_11267	GCA_000294365.1_02762	-	PAAR	Yes	Ntox44,PAAR_motif	4.391	0
Cluster_8547	GCA_000567145.1_01371	-	-	Yes	-	4.358	0
Cluster_53006	GCA_000566965.1_00738	-	-	No	FGE-sulfatase	4.303	0
Cluster_7297	GCA_000567145.1_01300	-	-	Yes	PAAR_motif	4.222	0
Cluster_20371	GCA_000294365.1_01906	-	-	No	T5orf172	4.013	0
Cluster_60741	GCA_000764635.1_03250	ynfA	-	No	UPF0060	3.983	0
Cluster_17163	GCA_000764635.1_02775	-	-	No	Abi_2	3.902	0
Cluster_24550	GCA_000821645.1_03772	tktA	-	No	Transket_pyr,Transketolase_C,Transketolase_N	3.895	0
Cluster_25890	GCA_000764635.1_02772	-	-	No	DDE_Tnp_1_2	3.88	0
Cluster_54888	GCA_000764635.1_02771	-	-	No	-	3.866	0
Cluster_2152	GCA_000764635.1_03423	-	-	Yes	-	3.86	0
Cluster_16286	GCA_000821545.1_02269	-	-	Yes	-	3.77	0
Cluster_62529	GCA_000821545.1_02274	-	-	No	-	3.77	0
Cluster_5377	GCA_000764635.1_02770	-	-	No	CSS-motif,EAL	3.674	0
Cluster_26071	GCA_000764635.1_03414	-	-	Yes	PAAR_motif	3.671	0
Cluster_73437	GCA_000567145.1_01376	-	-	No	-	3.666	0
Cluster_52610	GCA_000764635.1_02535	-	-	No	-	3.598	0.001
Cluster_72763	GCA_000688195.1_04040	-	-	No	-	3.546	0.001
Cluster_67641	GCA_000688195.1_04041	-	-	No	-	3.527	0.001
Cluster_57680	GCA_000764635.1_05268	-	-	No	-	3.527	0.001
Cluster_68921	GCA_000812525.1_01449	-	-	No	-	3.527	0.001
Cluster_24157	GCA_000764635.1_02731	-	-	No	-	3.519	0
Cluster_9539	GCA_000822225.1_01081	-	-	Yes	-	3.509	0.001
Cluster_1956	GCA_000566965.1_00735	-	-	Yes	LysM	3.492	0
Cluster_27234	GCA_000294365.1_00806	-	-	No	-	3.462	0.001
Cluster_36557	GCA_001060275.1_03636	-	-	Yes	Fimbrial	3.453	0.001
Cluster_1779	GCA_001611095.1_00694	-	-	Yes	Phage_fiber_2,SASA	3.443	0.001
Cluster_34252	GCA_001060275.1_03633	-	-	Yes	-	3.424	0.001
Cluster_66398	GCA_001903135.4_00459	-	-	Yes	DUF3304	3.414	0.001
Cluster_10300	GCA_001060275.1_03639	-	-	No	HD	3.404	0.002
Cluster_24574	GCA_001060275.1_03634	ybgP	-	No	PapD_C,PapD_N	3.394	0.002
Cluster_17927	GCA_001060275.1_03632	-	-	Yes	Fimbrial	3.384	0.002
Cluster_41383	GCA_001060275.1_03637	-	-	No	FidL_like	3.384	0.002
Cluster_21989	GCA_000688195.1_04046	-	-	No	PapD_C,PapD_N	3.379	0
Cluster_39983	GCA_000688195.1_04048	mrfF	-	No	Fimbrial	3.376	0
Cluster_20953	GCA_000688195.1_04050	-	-	Yes	-	3.376	0
Cluster_12550	GCA_000764635.1_04577	ylaB	-	No	CSS-motif,EAL	3.374	0.002
Cluster_1463	GCA_001060275.1_03635	yqiG	-	Yes	PapC_C,PapC_N,Usher	3.374	0.002
Cluster_55062	GCA_001060275.1_04875	intB	-	No	Arm-DNA-bind_3,Phage_integrase	3.374	0.002
Cluster_28924	GCA_000688195.1_04047	-	-	No	Fimbrial	3.369	0
Cluster_1308	GCA_000688195.1_04045	yfcU	-	Yes	PapC_C,PapC_N,Usher	3.362	0
Cluster_46464	GCA_000688195.1_04049	-	-	No	-	3.362	0
Cluster_18787	GCA_000688195.1_04051	-	-	No	-	3.355	0
Cluster_32948	GCA_001060275.1_03631	-	-	No	GerE,Response_reg	3.354	0.002
Cluster_37206	GCA_000688195.1_04044	-	-	No	-	3.345	0
Cluster_47409	GCA_000688195.1_04053	-	-	No	-	3.345	0
Cluster_37996	GCA_000764635.1_03418	-	-	No	-	3.334	0
Cluster_18779	GCA_000821925.1_03485	-	-	No	FUSC_2	3.323	0.002
Cluster_71856	GCA_000764635.1_03112	-	-	No	DUF2474	3.321	0
Cluster_15090	GCA_000788005.1_00336	cioB	-	No	Cyt_bd_oxida_II	3.317	0
Cluster_20467	GCA_000688195.1_04042	-	-	No	Trans_reg_C	3.314	0
Cluster_42971	GCA_000764635.1_03100	-	-	No	Aldo_ket_red	3.312	0.002
Cluster_22650	GCA_001060275.1_03638	-	-	No	Trans_reg_C	3.291	0.002
Cluster_53608	GCA_000821925.1_03503	ureA	-	No	Urease_gamma	3.28	0.003
Cluster_33547	GCA_000688195.1_04043	smfA	-	No	Fimbrial	3.275	0
Cluster_38472	GCA_000764635.1_02760	-	REG0188	No	HTH_27,MarR	3.271	0
Cluster_43495	GCA_000764635.1_03219	lacI	-	No	LacI,Peripla_BP_3	3.269	0.003
Cluster_31162	GCA_000764635.1_03220	lacI	-	No	LacI,Peripla_BP_3	3.269	0.003
Cluster_33735	GCA_001566595.1_02720	-	-	No	MFS_4	3.269	0.003
Cluster_22734	GCA_000764635.1_03133	-	REG0169	No	HTH_1,LysR_substrate	3.259	0.003
Cluster_71855	GCA_000764635.1_01455	togN	-	No	BPD_transp_1	3.248	0.003
Cluster_50818	GCA_000764635.1_02307	-	-	No	HTH_1,LysR_substrate	3.181	0
Cluster_16975	GCA_000764635.1_03107	metR	REG0284	No	HTH_1,LysR_substrate	3.17	0
Cluster_55797	GCA_000764635.1_04346	-	-	Yes	DUF2291	3.168	0.004
Cluster_49337	GCA_000294365.1_01940	-	-	No	-	3.158	0
Cluster_62132	GCA_000764635.1_02809	-	-	No	-	3.158	0
Cluster_36322	GCA_000688195.1_04052	-	-	No	GerE,Response_reg	3.143	0
Cluster_17690	GCA_000764635.1_01230	-	-	No	WYL	3.121	0.005
Cluster_38656	GCA_000300955.1_03575	-	-	No	-	3.111	0
Cluster_32097	GCA_000821545.1_00007	-	-	No	-	3.107	0
Cluster_24127	GCA_000300955.1_03570	-	-	No	PapD_C,PapD_N	3.098	0
Cluster_36320	GCA_000300955.1_03573	-	-	Yes	Fimbrial	3.098	0
Cluster_18599	GCA_001060275.1_02172	dapD	-	No	Hexapep_2,THDPS_M	3.097	0.005
Cluster_25106	GCA_001060275.1_02173	-	-	No	adh_short	3.097	0.005
Cluster_34241	GCA_000300955.1_03572	-	-	Yes	Fimbrial	3.09	0
Cluster_32342	GCA_000764635.1_03106	-	-	No	PEMT	3.09	0
Cluster_52914	GCA_000688195.1_00320	-	-	No	-	3.084	0.005
Cluster_41974	GCA_000688195.1_04133	-	-	No	-	3.084	0.005
Cluster_53551	GCA_000300955.1_01588	-	-	No	-	3.079	0
Cluster_40712	GCA_001066725.1_02678	-	-	No	D5_N,Pox_D5,Prim_Zn_Ribbon,Toprim_3	3.072	0.006
Cluster_23749	GCA_000300955.1_03571	-	-	Yes	PapD_C,PapD_N	3.07	0
Cluster_25777	GCA_000300955.1_03574	-	-	Yes	PapD_C,PapD_N	3.07	0
Cluster_10986	GCA_001060275.1_02170	odh	-	No	ApbA,NAD_Gly3P_dh_N,NAD_binding_2,Octopine_DH	3.059	0.006
Cluster_16378	GCA_001060275.1_02171	-	-	Yes	-	3.059	0.006
Cluster_29257	GCA_001060275.1_04941	-	-	No	Dak2	3.059	0.006
Cluster_47118	GCA_001701575.1_04638	glpQ	-	No	GDPD	3.059	0.006
Cluster_28135	GCA_000764635.1_01235	yfjR	-	No	HTH_11,HTH_DeoR,SpoIIID,WYL	3.047	0.006
Cluster_622	GCA_000764635.1_01236	flu	-	Yes	AIDA,Autotransporter,ESPR	3.047	0.006
Cluster_8900	GCA_001060275.1_02176	-	-	No	ATP-grasp_3,ATP-grasp_4	3.047	0.006
Cluster_35296	GCA_001060275.1_04938	hxlB	-	No	SIS	3.047	0.006
Cluster_30947	GCA_001060275.1_04939	ulaD	-	No	OMPdecase	3.047	0.006
Cluster_15095	GCA_001060275.1_04940	-	-	No	Dak1	3.047	0.006
Cluster_56733	GCA_000764635.1_00179	ykfH	-	No	DUF987	3.034	0.006
Cluster_51071	GCA_000764635.1_01231	-	-	No	-	3.034	0.006
Cluster_28134	GCA_000764635.1_01232	-	-	No	-	3.034	0.006
Cluster_39091	GCA_001060275.1_04945	-	-	No	PTSIIB_sorb	3.034	0.006
Cluster_48017	GCA_000764635.1_00181	-	-	No	CbtA_toxin	3.021	0.007
Cluster_9962	GCA_001060275.1_02174	ydeE	-	No	MFS_1	3.021	0.007
Cluster_68864	GCA_001060275.1_04479	-	-	No	-	3.021	0.007
Cluster_22019	GCA_001060275.1_04943	-	-	No	EIID-AGA	3.021	0.007
Cluster_22372	GCA_001060275.1_04947	-	-	No	adh_short	3.021	0.007
Cluster_1126	GCA_001060275.1_04948	-	-	No	EIIA-man,PRD,Sigma54_activat	3.021	0.007
Cluster_15189	GCA_000764635.1_01212	-	-	Yes	-	3.008	0.007
Cluster_30078	GCA_000764635.1_01216	-	-	No	-	3.008	0.007
Cluster_24531	GCA_000764635.1_01217	-	-	No	PDDEXK_4	3.008	0.007
Cluster_2010	GCA_001060275.1_04480	-	-	No	KAP_NTPase	3.008	0.007
Cluster_59030	GCA_001060275.1_04481	-	-	No	-	3.008	0.007
Cluster_22018	GCA_001060275.1_04482	-	-	No	-	3.008	0.007
Cluster_11324	GCA_001060275.1_04942	mtlD	-	No	Mannitol_dh,Mannitol_dh_C	3.008	0.007
Cluster_25413	GCA_001060275.1_04944	-	-	No	EII-Sor	3.008	0.007
Cluster_45158	GCA_001060275.1_04946	-	-	No	EIIA-man	3.008	0.007
Cluster_60752	GCA_001060275.1_04953	-	-	No	-	2.995	0.007
Cluster_3786	GCA_002970375.3_01818	-	-	No	AAA_15	2.995	0.007
Cluster_41154	GCA_000822505.1_05162	-	-	No	-	2.984	0
Cluster_71340	GCA_001060275.1_04949	-	-	No	-	2.982	0.008
Cluster_67349	GCA_001902355.1_03888	-	-	No	-	2.982	0.008
Cluster_3614	GCA_002970375.3_01819	-	-	No	PDDEXK_1,Peptidase_M78,UvrD-helicase,UvrD_C	2.982	0.008
Cluster_74472	GCA_000764635.1_01130	-	-	No	-	2.981	0
Cluster_10165	GCA_000764635.1_01220	-	-	No	Methylase_S	2.968	0.008
Cluster_13591	GCA_000821545.1_02268	-	-	Yes	-	2.968	0.008
Cluster_25265	GCA_001460505.1_02226	-	-	Yes	DUF3258,Phage_integrase	2.968	0.008
Cluster_75346	GCA_000822505.1_05244	-	-	No	-	2.957	0
Cluster_33129	GCA_001060275.1_02175	-	-	No	LysE	2.955	0.008
Cluster_27176	GCA_002249165.1_04694	-	-	Yes	-	2.955	0.008
Cluster_46687	GCA_001903135.4_03776	-	-	No	-	2.95	0
Cluster_17926	GCA_001060275.1_02169	-	-	No	TauD	2.941	0.009
Cluster_32760	GCA_001060275.1_02177	-	-	No	-	2.941	0.009
Cluster_29495	GCA_001066725.1_02680	-	-	No	-	2.941	0.009
Cluster_9484	GCA_000764635.1_02777	csbX	-	No	MFS_1	2.925	0
Cluster_23359	GCA_000764635.1_02763	yiaT	-	Yes	MipA	2.921	0
Cluster_22036	GCA_000764635.1_02759	-	-	No	SurE	2.916	0
Cluster_75342	GCA_000764635.1_02762	-	-	No	-	2.916	0
Cluster_18355	GCA_000822505.1_04570	-	-	No	RVT_1	2.914	0.009
Cluster_67	GCA_000294365.1_01639	-	-	No	AMP-binding,AMP-binding_C,Condensation,PP-binding	2.9	0.01
Cluster_24276	GCA_000633755.1_05361	-	-	Yes	FGE-sulfatase	2.9	0.01
Cluster_52086	GCA_001460505.1_02227	-	-	No	Resolvase	2.9	0.01
Cluster_5724	GCA_001611095.1_03379	-	-	No	-	2.9	0.01
Cluster_10905	GCA_000764635.1_02766	-	-	No	HlyD_D23	2.897	0
Cluster_10056	GCA_000764635.1_03109	lysN	REG0281	No	Aminotran_1_2	2.895	0
Cluster_345	GCA_001033755.1_04774	-	-	No	Eco57I,N6_Mtase	2.886	0.01
Cluster_3005	GCA_001566595.1_03758	-	-	No	AAA_15,AAA_21,DUF2813	2.886	0.01
Cluster_8599	GCA_000764635.1_03110	yhjV	-	No	Trp_Tyr_perm	2.881	0
Cluster_10574	GCA_000764635.1_02765	baeS	REG0357	No	HAMP,HATPase_c,HisKA	2.879	0
Cluster_13633	GCA_000281495.1_05373	-	IMU00296	Yes	FGE-sulfatase	2.877	0
Cluster_52071	GCA_000300955.1_02112	-	-	No	-	2.874	0
Cluster_688	GCA_002246125.1_04728	-	-	No	ACR_tran	2.874	0
Cluster_40536	GCA_000764635.1_00182	-	-	No	-	2.872	0.011
Cluster_61479	GCA_000764635.1_00183	-	-	No	DUF957	2.872	0.011
Cluster_3416	GCA_001566595.1_03759	-	-	No	UvrD-helicase,UvrD_C	2.872	0.011
Cluster_63250	GCA_002187575.1_03187	-	-	No	-	2.872	0.011
Cluster_20865	GCA_002811385.1_02326	-	-	No	-	2.872	0.011
Cluster_68571	GCA_000294365.1_03167	-	-	No	-	2.859	0
Cluster_893	GCA_000764635.1_00174	flu	-	Yes	AIDA,Autotransporter,ESPR	2.828	0.012
Cluster_60746	GCA_000822505.1_00847	-	-	No	RelE	2.828	0.012
Cluster_1702	GCA_001460505.1_02228	-	-	No	DUF4238	2.828	0.012
Cluster_24188	GCA_001566595.1_03778	-	-	No	Transposase_31	2.828	0.012
Cluster_44753	GCA_002187745.1_01296	-	-	No	-	2.828	0.012
Cluster_8818	GCA_000764635.1_03104	-	-	No	M20_dimer,Peptidase_M20	2.82	0
Cluster_22588	GCA_000764635.1_01202	fimD	-	Yes	PapC_C,PapC_N,Usher	2.813	0.013
Cluster_29143	GCA_001462525.1_03940	-	-	Yes	-	2.813	0.013
Cluster_3019	GCA_002152605.1_02998	-	-	No	-	2.813	0.013
Cluster_60168	GCA_002187575.1_02149	-	-	No	Acetyltransf_1,Acetyltransf_10,Acetyltransf_7	2.813	0.013
Cluster_67019	GCA_002187575.1_03164	-	-	No	HAD	2.813	0.013
Cluster_5042	GCA_000493115.1_01600	-	-	Yes	-	2.808	0
Cluster_74673	GCA_000764635.1_02141	-	-	No	-	2.807	0.001
Cluster_49582	GCA_000300955.1_02405	-	-	Yes	-	2.806	0
Cluster_50817	GCA_000764635.1_02306	-	-	No	HTH_1,LysR_substrate	2.785	0
Cluster_38676	GCA_000300955.1_02406	-	-	No	-	2.784	0
Cluster_19793	GCA_000764635.1_00173	yfjP	-	No	MMR_HSR1	2.783	0.014
Cluster_18960	GCA_001066725.1_00191	-	-	Yes	-	2.783	0.014
Cluster_391	GCA_001066725.1_00200	-	-	No	DEAD,Helicase_C	2.783	0.014
Cluster_54905	GCA_001901805.1_00306	ampE	-	No	AmpE	2.783	0.014
Cluster_39076	GCA_000300955.1_04785	yrhA	-	No	-	2.768	0.014
Cluster_61920	GCA_000788005.1_01690	-	-	No	DUF2291	2.768	0.014
Cluster_16473	GCA_001066725.1_00190	-	-	No	Patatin	2.768	0.014
Cluster_12816	GCA_001066725.1_00193	-	-	No	Patatin	2.768	0.014
Cluster_30955	GCA_002187575.1_02155	dcd	-	No	dUTPase	2.768	0.014
Cluster_72094	GCA_001701575.1_04319	yedK	-	No	SRAP	2.768	0.014
Cluster_11678	GCA_000300955.1_04786	-	EFF01520	Yes	T6SS_HCP	2.752	0.015
Cluster_23484	GCA_001066725.1_00199	-	-	No	DUF1837	2.752	0.015
Cluster_25853	GCA_001611095.1_00695	-	-	Yes	-	2.752	0.015
Cluster_3878	GCA_001066725.1_00195	-	-	Yes	Prok-E2_B,ThiF	2.737	0.016
Cluster_30960	GCA_002261655.1_02045	-	-	No	Phage_CI_C,Phage_CI_repr	2.737	0.016
Cluster_27050	GCA_002970375.3_01821	-	-	No	-	2.737	0.016
Cluster_71617	GCA_002187575.1_02674	-	-	No	DUF3258,Phage_integrase	2.737	0.016
Cluster_4161	GCA_002187745.1_01305	-	-	Yes	Collar,DUF3751,Phage_fiber_2	2.731	0.001
Cluster_71092	GCA_000300955.1_03089	-	-	No	-	2.73	0
Cluster_513	GCA_000764635.1_05265	-	-	No	-	2.729	0
Cluster_9161	GCA_000822505.1_05094	-	-	No	TIR_2	2.729	0
Cluster_74672	GCA_000688195.1_03740	-	-	No	-	2.721	0.016
Cluster_67967	GCA_001066725.1_00196	-	-	No	-	2.721	0.016
Cluster_21406	GCA_001701575.1_03841	ligB	-	No	LigA,LigB	2.721	0.016
Cluster_52103	GCA_002187575.1_00024	-	-	No	Putative_PNPOx	2.721	0.016
Cluster_55821	GCA_002187575.1_00025	-	-	No	Putative_PNPOx	2.721	0.016
Cluster_31659	GCA_002187575.1_01339	eamA	-	No	EamA	2.721	0.016
Cluster_32418	GCA_002187575.1_02152	-	-	No	-	2.721	0.016
Cluster_7890	GCA_000764635.1_05258	traD	-	Yes	TraG-D_C,TrwB_AAD_bind	2.715	0
Cluster_39102	GCA_000300955.1_02403	-	-	No	-	2.708	0
Cluster_29725	GCA_000764635.1_03536	-	-	No	-	2.705	0.017
Cluster_4025	GCA_001066725.1_00192	-	-	No	DisA_N	2.705	0.017
Cluster_36106	GCA_001701575.1_03840	ligB	-	No	LigA,LigB	2.705	0.017
Cluster_28937	GCA_001701575.1_04637	glpQ	-	Yes	GDPD	2.705	0.017
Cluster_41395	GCA_002187575.1_00399	ampE	-	No	AmpE	2.705	0.017
Cluster_17589	GCA_002261655.1_02043	-	-	Yes	-	2.705	0.017
Cluster_1245	GCA_000300955.1_03569	-	-	Yes	PapC_C,PapC_N,Usher	2.7	0
Cluster_20853	GCA_000567145.1_00787	-	-	No	Fumerase	2.691	0
Cluster_67673	GCA_000566965.1_00048	-	-	No	-	2.689	0.018
Cluster_14726	GCA_000764635.1_03747	-	-	No	-	2.689	0.018
Cluster_8408	GCA_001066725.1_00194	-	-	No	-	2.689	0.018
Cluster_17222	GCA_001460575.1_00531	-	-	No	Cupin_6,HTH_18	2.689	0.018
Cluster_17268	GCA_002187575.1_02151	-	-	No	RimK	2.689	0.018
Cluster_61362	GCA_000821545.1_03091	-	-	No	-	2.682	0.001
Cluster_8899	GCA_000567145.1_00790	-	-	No	CitMHS,TrkA_C	2.68	0
Cluster_17056	GCA_000567145.1_00789	-	-	No	HTH_1,LysR_substrate	2.675	0
Cluster_46018	GCA_000821925.1_03320	-	-	No	DUF4431	2.672	0.019
Cluster_14898	GCA_001701575.1_00056	-	TssK_1,TssK_6,TssK_5	No	T6SS_VasE	2.672	0.019
Cluster_11695	GCA_002187575.1_02156	-	-	No	-	2.672	0.019
Cluster_19308	GCA_000764635.1_05261	-	-	Yes	-	2.662	0
Cluster_12349	GCA_000764635.1_03537	-	-	No	AAA_15,AAA_21	2.656	0.02
Cluster_33667	GCA_001460575.1_00529	-	-	No	Isochorismatase	2.656	0.02
Cluster_38245	GCA_001884485.1_01010	-	-	Yes	-	2.656	0.02
Cluster_5118	GCA_000281495.1_03269	-	-	Yes	Pyocin_S	2.65	0
Cluster_19176	GCA_000567145.1_00788	-	REG0072	No	HTH_1,LysR_substrate	2.647	0
Cluster_74077	GCA_000300955.1_00396	-	-	No	-	2.647	0
Cluster_61469	GCA_000821545.1_04974	-	-	No	Transposase_mut	2.642	0
Cluster_62682	GCA_000822505.1_03689	-	-	No	-	2.639	0.021
Cluster_2683	GCA_001060275.1_00913	mexB	REG0241	No	ACR_tran	2.639	0.021
Cluster_49825	GCA_001066725.1_00197	-	-	Yes	-	2.639	0.021
Cluster_41995	GCA_002261655.1_05188	-	-	No	-	2.639	0.021
Cluster_34061	GCA_002261655.1_05189	-	-	No	-	2.639	0.021
Cluster_22986	GCA_002261655.1_05192	-	-	No	putAbiC	2.639	0.021
Cluster_21427	GCA_000764635.1_02730	-	-	Yes	-	2.636	0
Cluster_26419	GCA_000493115.1_02088	ykkB	-	Yes	Acetyltransf_3	2.631	0
Cluster_13130	GCA_000764635.1_03118	-	-	No	Amino_oxidase	2.622	0
Cluster_28620	GCA_000764635.1_03119	-	-	Yes	Cupin_7	2.622	0
Cluster_3065	GCA_000764635.1_03748	-	-	No	AAA_15,DUF3696	2.622	0.021
Cluster_1428	GCA_001566595.1_01209	-	-	No	AAA,Lon_C,Mrr_cat	2.622	0.021
Cluster_30438	GCA_001701575.1_03991	-	-	No	M20_dimer,Peptidase_M20	2.622	0.021
Cluster_16890	GCA_002187575.1_04256	-	-	No	RVT_1	2.622	0.021
Cluster_4203	GCA_000764635.1_03105	sauU	-	No	MFS_1	2.619	0
Cluster_35817	GCA_000764635.1_03115	-	-	No	CMD	2.615	0
Cluster_52904	GCA_000764635.1_03116	-	-	No	TPR_19,TPR_20,Thioredoxin	2.615	0
Cluster_14460	GCA_000764635.1_03117	-	REG0080	No	ADH_N,ADH_zinc_N	2.615	0
Cluster_5411	GCA_000281495.1_05378	-	-	No	LysM	2.614	0
Cluster_6464	GCA_000300955.1_01487	-	-	No	-	2.605	0.022
Cluster_14228	GCA_001033765.1_01036	yeaV	-	No	BCCT	2.605	0.022
Cluster_68590	GCA_001566595.1_04766	-	-	No	DUF1272	2.605	0.022
Cluster_20409	GCA_001701575.1_03990	sauU	-	No	MFS_1	2.605	0.022
Cluster_36574	GCA_002261655.1_05191	-	-	No	AAA_17	2.605	0.022
Cluster_2402	GCA_002970375.3_01817	-	-	No	-	2.605	0.022
Cluster_5815	GCA_000567145.1_01695	-	-	No	Aminotran_1_2,GntR	2.598	0.002
Cluster_29482	GCA_000822505.1_05036	-	-	No	HTH_21,HTH_Tnp_1,rve,rve_3	2.594	0
Cluster_26141	GCA_000566805.1_00609	-	-	No	Pyocin_S	2.588	0.023
Cluster_54994	GCA_000566965.1_00047	-	-	No	DinI	2.588	0.023
Cluster_50547	GCA_000633735.1_02649	ssuE	-	No	FMN_red	2.588	0.023
Cluster_43399	GCA_001566595.1_01067	-	-	No	-	2.588	0.023
Cluster_9896	GCA_001566595.1_01069	-	-	No	Relaxase	2.588	0.023
Cluster_62851	GCA_000567145.1_01689	-	-	No	HTH_23,HTH_28,HTH_29,rve	2.581	0.002
Cluster_61781	GCA_000693055.1_05277	-	-	No	-	2.57	0.024
Cluster_9069	GCA_000788005.1_05083	lacY_2	-	No	LacY_symp	2.57	0.024
Cluster_12056	GCA_000788005.1_05084	-	-	Yes	DUF2961	2.57	0.024
Cluster_20759	GCA_001031805.1_05084	-	-	No	-	2.57	0.024
Cluster_31304	GCA_001460575.1_00222	-	-	Yes	-	2.57	0.024
Cluster_29578	GCA_001701895.1_05191	-	-	Yes	-	2.57	0.024
Cluster_46463	GCA_000688195.1_02657	yjfI	-	No	DUF2170	2.563	0.002
Cluster_29430	GCA_000688195.1_02659	yjfK	-	Yes	DUF2491	2.563	0.002
Cluster_46893	GCA_000688195.1_02660	yjfL	-	No	DUF350	2.563	0.002
Cluster_29907	GCA_000688195.1_02661	yjfM	-	Yes	DUF1190	2.563	0.002
Cluster_10982	GCA_000688195.1_02662	yjfC	-	No	GSP_synth	2.563	0.002
Cluster_1125	GCA_000764635.1_02991	-	-	No	Bac_rhamnosid,Bac_rhamnosid6H,Bac_rhamnosid_C,Bac_rhamnosid_N	2.563	0
Cluster_5728	GCA_000764635.1_02761	-	-	No	EAL	2.556	0
Cluster_3126	GCA_000300955.1_01486	-	EFF01450	Yes	DUF3274	2.552	0.026
Cluster_13789	GCA_000764635.1_03580	-	-	No	DndB	2.552	0.026
Cluster_24964	GCA_000764635.1_03746	-	-	No	-	2.552	0.026
Cluster_19081	GCA_002164605.1_02573	clcB	-	No	CBS,Voltage_CLC	2.552	0.026
Cluster_21142	GCA_015719775.1_05058	clsB	-	No	PLDc_2	2.552	0.026
Cluster_75514	GCA_001566595.1_01072	mutS	-	No	MutS_I,MutS_II,MutS_III,MutS_IV,MutS_V	2.552	0.026
Cluster_16373	GCA_000567145.1_01694	shetA	-	No	DUF2723,SLAC1	2.546	0.002
Cluster_27326	GCA_000688195.1_02658	yjfJ	-	No	PspA_IM30	2.546	0.002
Cluster_58584	GCA_000281495.1_05379	-	-	No	-	2.536	0
Cluster_36351	GCA_000692915.1_05467	-	-	No	-	2.534	0.027
Cluster_15290	GCA_000788005.1_05081	scrR	-	No	LacI,Peripla_BP_1,Peripla_BP_3,Peripla_BP_4	2.534	0.027
Cluster_57681	GCA_000788005.1_05082	-	-	No	HTH_Tnp_IS1,Zn_Tnp_IS1	2.534	0.027
Cluster_15815	GCA_001566595.1_01065	-	-	No	-	2.534	0.027
Cluster_63581	GCA_001566595.1_03513	intB	-	No	Arm-DNA-bind_3,Phage_integrase	2.534	0.027
Cluster_62499	GCA_002152775.1_03027	-	-	No	-	2.534	0.027
Cluster_18250	GCA_002261655.1_03405	rfbN	-	No	Glyco_tranf_2_3,Glycos_transf_2	2.534	0.027
Cluster_74850	GCA_002187575.1_04253	-	-	No	-	2.534	0.027
Cluster_17691	GCA_000764635.1_02780	rbsK	-	No	PfkB	2.533	0
Cluster_17255	GCA_000764635.1_03111	-	REG0279	No	HTH_1,LysR_substrate	2.531	0
Cluster_59011	GCA_000294365.1_04354	-	-	No	-	2.529	0
Cluster_64083	GCA_000693055.1_05549	ogrK	-	No	Ogr_Delta	2.518	0.003
Cluster_44534	GCA_000566965.1_00153	-	-	Yes	DUF4976,Sulfatase	2.516	0.028
Cluster_73959	GCA_000294365.1_02770	-	-	No	HTH_21,HTH_Tnp_1,rve,rve_3	2.516	0.028
Cluster_284	GCA_001566595.1_01071	-	-	No	-	2.516	0.028
Cluster_39548	GCA_001566595.1_03505	-	-	Yes	zinc_ribbon_11	2.516	0.028
Cluster_26739	GCA_001611095.1_01988	-	-	No	-	2.516	0.028
Cluster_24393	GCA_001884485.1_01011	-	-	Yes	-	2.516	0.028
Cluster_67020	GCA_002187575.1_04254	-	-	No	-	2.516	0.028
Cluster_64617	GCA_002271285.1_02431	-	-	No	-	2.516	0.028
Cluster_62979	GCA_002851525.1_00776	-	-	No	YdaS_antitoxin	2.516	0.028
Cluster_66730	GCA_004313205.1_04083	-	-	No	-	2.516	0.028
Cluster_12701	GCA_000764635.1_02778	-	-	No	AP_endonuc_2	2.51	0
Cluster_17413	GCA_000567145.1_01693	-	-	No	-	2.509	0.003
Cluster_19418	GCA_000764635.1_02779	-	-	No	SIS	2.501	0
Cluster_40811	GCA_001566595.1_01203	-	-	No	HTH_1,LysR_substrate	2.498	0.029
Cluster_37419	GCA_001566595.1_03504	-	-	No	-	2.498	0.029
Cluster_12680	GCA_001611095.1_00675	-	-	Yes	Lactamase_B	2.498	0.029
Cluster_48219	GCA_002102665.1_01711	-	-	No	-	2.498	0.029
Cluster_182	GCA_002102665.1_02501	-	-	Yes	Big_3_2,HemolysinCabind,SWM_repeat,VWA	2.498	0.029
Cluster_49837	GCA_002187575.1_04255	-	-	No	-	2.498	0.029
Cluster_70842	GCA_002187575.1_04257	-	-	No	-	2.498	0.029
Cluster_74698	GCA_002970375.3_01820	traC	-	No	DUF1738,DUF3560,Toprim_4	2.498	0.029
Cluster_61124	GCA_000300955.1_01957	-	-	No	-	2.495	0
Cluster_6428	GCA_000567145.1_01691	-	-	No	Glyco_hydro_1	2.481	0.003
Cluster_7838	GCA_000567145.1_01692	arbF1	-	No	PTS_EIIA_1,PTS_EIIB,PTS_EIIC	2.481	0.003
Cluster_3170	GCA_000294365.1_02771	-	-	Yes	LysM	2.479	0.031
Cluster_304	GCA_000693055.1_05326	-	-	Yes	Big_3_3	2.479	0.031
Cluster_53768	GCA_001460575.1_04438	-	-	No	-	2.479	0.031
Cluster_50066	GCA_001566595.1_01204	-	-	No	HTH_1,LysR_substrate	2.479	0.031
Cluster_21102	GCA_001566595.1_02721	-	-	No	MFS_4	2.479	0.031
Cluster_14543	GCA_002181225.1_02584	-	-	No	AAA_19	2.479	0.031
Cluster_49177	GCA_021837445.1_02427	-	-	No	-	2.479	0.031
Cluster_63563	GCA_000633755.1_05370	-	-	Yes	-	2.462	0.004
Cluster_60634	GCA_004833625.1_01538	-	-	No	BPD_transp_1	2.462	0.004
Cluster_41612	GCA_000294365.1_02154	chrA	-	No	Chromate_transp	2.46	0.032
Cluster_15190	GCA_000812525.1_01398	-	-	Yes	-	2.46	0.032
Cluster_3540	GCA_001033755.1_05606	-	-	Yes	DUF2345,Phage_GPD,T6SS_Vgr	2.46	0.032
Cluster_5910	GCA_001566595.1_03509	-	-	No	HsdM_N,N6_Mtase	2.46	0.032
Cluster_13951	GCA_002187575.1_04240	-	-	No	-	2.46	0.032
Cluster_43900	GCA_002894935.1_03547	dgoD	-	No	MR_MLE_C,MR_MLE_N	2.46	0.032
Cluster_11170	GCA_000281495.1_05232	-	-	No	-	2.459	0
Cluster_2563	GCA_000300955.1_03568	-	-	Yes	RVT_1	2.459	0
Cluster_13371	GCA_000493115.1_02472	-	-	Yes	Phage_rep_O	2.457	0
Cluster_74076	GCA_000294365.1_04351	-	-	No	-	2.456	0
Cluster_48874	GCA_000566965.1_00053	-	-	No	-	2.453	0.004
Cluster_46247	GCA_002187575.1_04226	-	-	No	-	2.453	0.004
Cluster_46377	GCA_000821645.1_02584	-	-	No	-	2.443	0.004
Cluster_62483	GCA_000822065.1_05399	-	-	No	TrbI_Ftype	2.441	0.033
Cluster_19756	GCA_001032205.1_03284	-	-	No	HNH_2	2.441	0.033
Cluster_51315	GCA_001033765.1_00541	-	-	No	DUF2913	2.441	0.033
Cluster_57399	GCA_001566595.1_01068	-	-	No	-	2.441	0.033
Cluster_67969	GCA_001566595.1_03777	-	-	No	Transposase_31	2.441	0.033
Cluster_6117	GCA_002156745.1_01395	wzxC	-	No	Polysacc_synt_3,Polysacc_synt_C	2.441	0.033
Cluster_33494	GCA_002164605.1_03408	-	-	Yes	-	2.441	0.033
Cluster_25112	GCA_002164605.1_03426	-	-	Yes	-	2.441	0.033
Cluster_9019	GCA_000764635.1_03108	metC	-	No	Cys_Met_Meta_PP	2.437	0
Cluster_8688	GCA_000764635.1_02990	celB	-	No	PTS_EIIC	2.432	0
Cluster_72713	GCA_000566925.1_01304	wzb	-	No	LMWPc	2.422	0.035
Cluster_34447	GCA_000971075.1_00334	-	-	No	-	2.422	0.035
Cluster_50829	GCA_001060275.1_02390	-	-	No	-	2.422	0.035
Cluster_63320	GCA_001701575.1_01430	-	-	No	-	2.422	0.035
Cluster_46348	GCA_002164605.1_03407	-	-	No	-	2.422	0.035
Cluster_9257	GCA_002187575.1_04268	-	-	No	-	2.422	0.035
Cluster_75357	GCA_002852695.1_00414	-	-	No	-	2.422	0.035
Cluster_8629	GCA_000294365.1_02363	scrY	-	Yes	LamB,Sugarporin_N	2.41	0
Cluster_57033	GCA_000764635.1_03121	-	-	No	-	2.406	0
Cluster_11824	GCA_000294365.1_04353	-	-	Yes	PAAR_motif	2.403	0
Cluster_44948	GCA_000764635.1_00161	-	-	No	zinc_ribbon_11	2.402	0.036
Cluster_20986	GCA_000764635.1_03579	-	-	No	-	2.402	0.036
Cluster_58012	GCA_000971075.1_03884	-	-	No	-	2.402	0.036
Cluster_2709	GCA_001566595.1_03482	-	-	No	-	2.402	0.036
Cluster_61790	GCA_001566595.1_03492	-	-	No	MMR_HSR1	2.402	0.036
Cluster_35309	GCA_001902355.1_05554	-	-	Yes	-	2.398	0.001
Cluster_14069	GCA_000294365.1_02362	-	-	No	AraC_binding,Cupin_2,HTH_18	2.395	0
Cluster_66348	GCA_000566965.1_00054	fil	-	Yes	DUF2724	2.394	0.005
Cluster_30824	GCA_000566965.1_02330	-	-	No	-	2.394	0
Cluster_47125	GCA_002164605.1_04201	-	-	No	-	2.392	0.001
Cluster_14984	GCA_000764635.1_00131	-	-	Yes	Fimbrial	2.39	0
Cluster_49327	GCA_000764635.1_00132	-	-	No	-	2.39	0
Cluster_52897	GCA_000294365.1_02365	Z012_08190	-	No	PTS_IIB	2.385	0
Cluster_45812	GCA_000821925.1_03511	ccrB	-	No	CRCB	2.384	0.005
Cluster_48013	GCA_000821925.1_03512	crcB_1	-	No	CRCB	2.384	0.005
Cluster_31303	GCA_000821925.1_03516	lgrD	-	No	NAD_binding_4	2.384	0.005
Cluster_22259	GCA_000822505.1_01265	-	-	No	tRNA_anti-like	2.384	0.005
Cluster_43313	GCA_000693055.1_05559	-	-	No	-	2.382	0.038
Cluster_26579	GCA_000821865.1_01107	glxK	-	No	Gly_kinase	2.382	0.038
Cluster_20453	GCA_000971075.1_00335	-	-	No	-	2.382	0.038
Cluster_44096	GCA_000971075.1_03883	-	-	No	MbeB_N	2.382	0.038
Cluster_43971	GCA_001611095.1_01987	-	-	No	-	2.382	0.038
Cluster_2099	GCA_001902355.1_02880	-	-	Yes	-	2.382	0.038
Cluster_20994	GCA_002156745.1_01393	ppm1	-	No	Glycos_transf_2	2.382	0.038
Cluster_44345	GCA_002187575.1_03867	-	-	No	-	2.382	0.038
Cluster_24082	GCA_002258005.2_03844	-	-	No	Arm-DNA-bind_3,Phage_integrase	2.382	0.038
Cluster_18146	GCA_002261655.1_03402	-	-	Yes	-	2.382	0.038
Cluster_52369	GCA_002271285.1_02432	-	-	No	-	2.382	0.038
Cluster_63936	GCA_002850275.3_02156	-	-	No	HTH_3	2.382	0.038
Cluster_63258	GCA_002850275.3_02157	-	-	No	YdaS_antitoxin	2.382	0.038
Cluster_49670	GCA_000821865.1_04665	-	-	No	Acyl-CoA_dh_1,Acyl-CoA_dh_2,Acyl-CoA_dh_M,Acyl-CoA_dh_N	2.374	0.005
Cluster_30942	GCA_000821925.1_03509	evgA	-	No	GerE,Response_reg	2.374	0.005
Cluster_5343	GCA_000821925.1_03510	-	-	No	HATPase_c,HisKA,Hpt,Response_reg,SBP_bac_3	2.374	0.005
Cluster_5378	GCA_000821925.1_03515	-	-	No	EAL,GGDEF,PAS_4	2.374	0.005
Cluster_51439	GCA_000764635.1_03120	-	-	No	CMD	2.369	0
Cluster_6995	GCA_000300955.1_02895	-	-	No	Orn_Arg_deC_N,Orn_DAP_Arg_deC	2.365	0
Cluster_58333	GCA_000688195.1_04246	-	-	No	-	2.362	0.04
Cluster_58006	GCA_000693055.1_05273	-	-	No	-	2.362	0.04
Cluster_16132	GCA_000821645.1_05252	-	-	Yes	-	2.362	0.04
Cluster_51571	GCA_000971075.1_03882	-	-	No	MobC	2.362	0.04
Cluster_59195	GCA_001701575.1_04327	-	-	No	MFS_1	2.362	0.04
Cluster_71112	GCA_002807065.1_03238	-	-	No	-	2.362	0.04
Cluster_6619	GCA_000300955.1_02896	-	REG0029,REG0074	No	HTH_8,PAS_4,Sigma54_activat	2.36	0
Cluster_16470	GCA_000764635.1_03122	-	REG0055	No	HTH_1,LysR_substrate	2.359	0
Cluster_6692	GCA_000300955.1_02894	-	-	No	AA_permease_2	2.355	0
Cluster_51925	GCA_000821925.1_03514	ttgC	-	No	OEP	2.354	0.006
Cluster_3792	GCA_001066725.1_00161	ydiF	-	No	CoA_trans	2.354	0.006
Cluster_12408	GCA_000300955.1_02893	-	-	No	Ala_racemase_N	2.35	0
Cluster_11850	GCA_001902355.1_00091	-	-	No	D5_N,Pox_D5,Prim_Zn_Ribbon,Toprim_3	2.344	0.006
Cluster_16375	GCA_000294365.1_02364	-	-	No	Abhydrolase_3,Peptidase_S9	2.342	0
Cluster_21432	GCA_000566965.1_02764	-	-	Yes	-	2.341	0.042
Cluster_10168	GCA_001566595.1_03508	-	-	No	Methylase_S	2.341	0.042
Cluster_48355	GCA_002152775.1_01769	dgdR	-	No	HTH_1,LysR_substrate	2.341	0.042
Cluster_57711	GCA_002411925.1_04612	-	-	No	EAL,GerE	2.341	0.042
Cluster_23470	GCA_000281495.1_01696	-	-	No	DUF4123	2.334	0
Cluster_11537	GCA_000281495.1_01688	-	TssI_6	No	-	2.331	0
Cluster_5485	GCA_000821925.1_03507	emrY	-	No	MFS_1	2.323	0.007
Cluster_15530	GCA_000764635.1_01754	-	-	No	-	2.32	0.044
Cluster_64400	GCA_001462525.1_02925	traW	-	No	TraW_N	2.32	0.044
Cluster_3572	GCA_001902355.1_01973	-	TssI_4,EFF01826,TssI_5,TssI_1	Yes	DUF2345,Phage_GPD,T6SS_Vgr	2.32	0.044
Cluster_8700	GCA_002156745.1_00090	-	-	Yes	DUF2345,Phage_GPD,T6SS_Vgr	2.32	0.044
Cluster_3903	GCA_002156745.1_01397	amsF	-	Yes	Pectate_lyase_3	2.32	0.044
Cluster_16291	GCA_002156745.1_01400	-	-	No	Glycos_transf_2	2.32	0.044
Cluster_58030	GCA_002263395.1_00137	cysS	-	No	DALR_2,tRNA-synt_1e	2.32	0.044
Cluster_30311	GCA_001701895.1_01285	-	-	Yes	SGL	2.317	0
Cluster_40622	GCA_000294365.1_04350	Y0084	-	No	HTH_Tnp_1	2.306	0
Cluster_26730	GCA_000764635.1_04746	-	-	No	-	2.302	0.007
Cluster_28616	GCA_000821925.1_03484	evgA	-	No	GerE,Response_reg	2.302	0.007
Cluster_10983	GCA_000821925.1_03508	emrA	-	No	Biotin_lipoyl_2,HlyD,HlyD_3,HlyD_D23	2.302	0.007
Cluster_79	GCA_000294365.1_01640	-	-	No	AMP-binding,Condensation,KAsynt_C_assoc,KR,Ketoacyl-synt_C,Methyltransf_12,Nitroreductase,PP-binding,Thioesterase,ketoacyl-synt	2.299	0.046
Cluster_36546	GCA_000693055.1_05552	-	-	No	-	2.299	0.046
Cluster_17254	GCA_000693055.1_05553	-	-	No	KorB,ParBc	2.299	0.046
Cluster_61463	GCA_000693055.1_05557	-	-	No	-	2.299	0.046
Cluster_9321	GCA_000693055.1_05558	-	-	No	Mrr_N,N6_N4_Mtase	2.299	0.046
Cluster_191	GCA_001566595.1_03495	-	-	No	-	2.299	0.046
Cluster_27058	GCA_002187065.1_02689	-	-	Yes	-	2.299	0.046
Cluster_66048	GCA_002249165.1_03919	-	-	No	-	2.299	0.046
Cluster_55235	GCA_002249165.1_05299	dmsB	-	No	Fer4_11,Fer4_3,Fer4_4	2.299	0.046
Cluster_31898	GCA_000281495.1_03272	-	-	No	-	2.291	0
Cluster_51072	GCA_000764635.1_04578	ylaB	-	No	CSS-motif,EAL	2.291	0.007
Cluster_33486	GCA_000821925.1_03506	hdeD	-	No	DUF308	2.291	0.007
Cluster_51317	GCA_000812525.1_00856	symE	-	No	SymE_toxin	2.28	0.008
Cluster_22371	GCA_000821925.1_03492	yntD	-	No	ABC_tran	2.28	0.008
Cluster_14461	GCA_000821925.1_03494	gsiC	-	No	BPD_transp_1	2.28	0.008
Cluster_31483	GCA_000821925.1_03498	ureG	-	No	cobW	2.28	0.008
Cluster_43883	GCA_000821925.1_03502	ureB	-	Yes	Urease_beta,Urease_gamma	2.28	0.008
Cluster_44443	GCA_000821925.1_03505	hdeB	-	No	HdeA	2.28	0.008
Cluster_60737	GCA_000693055.1_05555	-	-	No	-	2.278	0.048
Cluster_61462	GCA_000693055.1_05556	-	-	Yes	-	2.278	0.048
Cluster_31488	GCA_001566595.1_01399	-	-	No	-	2.278	0.048
Cluster_57053	GCA_001902355.1_01249	-	-	No	DUF3850	2.278	0.048
Cluster_53780	GCA_002249165.1_03921	-	-	No	-	2.278	0.048
Cluster_2711	GCA_002411925.1_04614	-	-	Yes	RVT_1	2.278	0.048
Cluster_58655	GCA_000281495.1_05233	-	PAAR_1	No	PAAR_motif	2.275	0
Cluster_40508	GCA_000294365.1_01936	-	-	No	FGE-sulfatase	2.271	0
Cluster_53186	GCA_000821925.1_03490	hdeA	-	No	HdeA	2.269	0.008
Cluster_22016	GCA_000821925.1_03493	dppC_2	-	No	BPD_transp_1	2.269	0.008
Cluster_30616	GCA_000821925.1_03500	ureE	-	No	UreE_C,UreE_N	2.269	0.008
Cluster_4178	GCA_000821925.1_03501	ureC	-	No	Amidohydro_1,Urease_alpha	2.269	0.008
Cluster_9208	GCA_000821925.1_03504	-	-	No	Ammonium_transp	2.269	0.008
Cluster_4013	GCA_002257795.1_04187	-	-	No	-	2.269	0.008
Cluster_1527	GCA_000281495.1_01690	-	EFF00145	Yes	DUF2235	2.268	0
Cluster_36748	GCA_000567145.1_00786	-	-	No	Fumerase_C	2.265	0
Cluster_57338	GCA_000281495.1_05455	-	-	No	RepB-RCR_reg	2.26	0
Cluster_53731	GCA_000693055.1_05380	imm	IMU00322	No	Colicin_Pyocin	2.259	0.001
Cluster_33319	GCA_000821925.1_03491	gsiA_7	REG0049	No	ABC_tran	2.259	0.009
Cluster_5067	GCA_000821925.1_03495	appA_2	-	Yes	SBP_bac_5	2.259	0.009
Cluster_14590	GCA_000821925.1_03497	ureD	-	No	UreD	2.259	0.009
Cluster_26732	GCA_000821925.1_03499	ureF	-	No	UreF	2.259	0.009
Cluster_47714	GCA_000281495.1_05377	-	-	No	LysM	2.255	0
Cluster_6964	GCA_000764635.1_04750	intF	-	No	Arm-DNA-bind_3,Phage_integrase	2.248	0.009
Cluster_31482	GCA_000821925.1_03487	evgA	-	No	GerE,Response_reg	2.248	0.009
Cluster_25328	GCA_000281495.1_01691	-	IMU17300,IMU17299	Yes	DUF3304	2.244	0
Cluster_508	GCA_000764635.1_04747	-	-	No	-	2.237	0.009
Cluster_61171	GCA_001462535.1_04611	-	-	No	-	2.237	0.009
Cluster_334	GCA_000821925.1_03486	-	-	No	HATPase_c,HisKA,Hpt,Response_reg,SBP_bac_3	2.214	0.01
Cluster_15291	GCA_000821925.1_03496	yut	-	No	UT	2.214	0.01
Cluster_44733	GCA_000822505.1_01267	-	-	No	-	2.214	0.01
Cluster_37409	GCA_000822505.1_01268	-	-	No	-	2.214	0.01
Cluster_69467	GCA_000281495.1_03271	-	-	No	-	2.21	0
Cluster_6001	GCA_001060275.1_04314	cstA	-	No	CstA,CstA_5TM	2.204	0
Cluster_21835	GCA_000822825.1_01504	-	-	No	Abi_C	2.203	0.011
Cluster_68154	GCA_000822505.1_01266	-	-	No	-	2.203	0.011
Cluster_73429	GCA_000294365.1_04352	-	-	No	-	2.202	0
Cluster_6779	GCA_000300955.1_02892	-	-	No	AA_permease	2.2	0.002
Cluster_5935	GCA_001611095.1_04552	-	-	No	-	2.2	0.002
Cluster_38525	GCA_000821545.1_04694	-	-	No	Glyoxalase_3	2.191	0.011
Cluster_41374	GCA_000764635.1_02117	-	-	No	-	2.177	0.002
Cluster_36538	GCA_000281495.1_03270	-	-	No	-	2.174	0
Cluster_25605	GCA_000281495.1_01468	-	-	No	GerE	2.173	0
Cluster_41823	GCA_001701895.1_01286	-	-	No	SGL	2.155	0
Cluster_8180	GCA_000764635.1_02115	-	-	No	-	2.146	0.003
Cluster_9114	GCA_000764635.1_02121	intA	-	No	Arm-DNA-bind_3,Phage_int_SAM_3,Phage_integrase	2.146	0.003
Cluster_57350	GCA_000821845.1_02087	-	-	Yes	-	2.145	0.013
Cluster_54906	GCA_002187575.1_02836	-	-	No	-	2.145	0.013
Cluster_57821	GCA_000764635.1_02116	-	-	No	-	2.138	0.003
Cluster_9427	GCA_000764635.1_02120	-	-	No	-	2.122	0.003
Cluster_61114	GCA_000300955.1_02594	-	-	No	DUF2560	2.121	0.014
Cluster_27990	GCA_000764635.1_02119	-	-	No	-	2.114	0.003
Cluster_15910	GCA_001060275.1_04955	-	-	No	-	2.109	0.015
Cluster_7926	GCA_000764635.1_02113	-	-	No	DUF4062	2.106	0.003
Cluster_16056	GCA_001902355.1_05591	-	-	No	ParBc	2.106	0.003
Cluster_36328	GCA_000822505.1_05338	catB	-	Yes	Hexapep	2.097	0.003
Cluster_373	GCA_000281495.1_01465	fimD	-	Yes	PapC_C,PapC_N,Usher	2.093	0
Cluster_1795	GCA_000764635.1_02118	-	-	No	AAA_23	2.089	0.004
Cluster_36761	GCA_001060275.1_04521	atoB	-	No	Thiolase_C,Thiolase_N	2.087	0
Cluster_7939	GCA_000821925.1_03489	-	-	Yes	Pkinase,Sel1,U-box	2.084	0.016
Cluster_56745	GCA_000281495.1_03802	-	-	No	-	2.083	0
Cluster_25717	GCA_001701895.1_00297	chrA	-	No	Chromate_transp	2.074	0
Cluster_45155	GCA_001033755.1_05203	umuD	-	No	Peptidase_S24	2.073	0.004
Cluster_63296	GCA_000566965.1_00052	-	-	No	DUF2732	2.072	0.017
Cluster_29428	GCA_000567145.1_01774	-	IMU00313	Yes	DUF2931	2.067	0
Cluster_3361	GCA_000567145.1_01775	-	EFF01521,IMU00345	Yes	DUF2235,PAAR_motif	2.063	0
Cluster_6996	GCA_000764635.1_02239	wcaJ	-	No	Bac_transf,CoA_binding_3	2.059	0.018
Cluster_58682	GCA_001566595.1_03503	-	-	No	HTH_17,Phage_AlpA	2.059	0.018
Cluster_24831	GCA_001701895.1_00291	atoB	-	No	Thiolase_C,Thiolase_N	2.059	0
Cluster_36087	GCA_000281495.1_01467	-	-	Yes	Fimbrial	2.057	0
Cluster_28778	GCA_001033755.1_05202	yedK	-	Yes	SRAP	2.056	0.004
Cluster_27648	GCA_000281495.1_01466	-	-	No	PapD_C,PapD_N	2.049	0
Cluster_83	GCA_000764635.1_05266	-	-	Yes	DEAD,DUF1998,Helicase_C	2.048	0
Cluster_40679	GCA_000693055.1_05504	-	-	No	-	2.047	0.019
Cluster_6199	GCA_000693055.1_05505	-	-	No	AAA	2.047	0.019
Cluster_47344	GCA_000693055.1_05507	-	-	No	-	2.047	0.019
Cluster_66999	GCA_000693055.1_05508	-	-	No	-	2.047	0.019
Cluster_50815	GCA_000693055.1_05510	-	-	No	-	2.047	0.019
Cluster_11174	GCA_000764635.1_02238	-	-	No	Glyco_transf_4,Glycos_transf_1	2.047	0.019
Cluster_19192	GCA_000281495.1_04152	-	-	No	-	2.046	0
Cluster_41138	GCA_000281495.1_01765	-	TssD,TssD_1,TssD_2,EFF01309,EFF00429,EFF00560	Yes	T6SS_HCP	2.043	0
Cluster_6228	GCA_000566805.1_00867	-	-	No	-	2.04	0
Cluster_44731	GCA_000693055.1_05511	-	-	No	-	2.034	0.019
Cluster_15493	GCA_000764635.1_02240	-	-	No	Glyco_transf_4,Glycos_transf_1	2.034	0.019
Cluster_6537	GCA_000764635.1_02243	wzxC	-	No	Polysacc_synt_3,Polysacc_synt_C	2.034	0.019
Cluster_31415	GCA_002411925.1_02464	-	-	No	-	2.034	0.019
Cluster_32753	GCA_000821545.1_04986	-	-	No	DUF1788	2.031	0.005
Cluster_65653	GCA_002180175.1_05136	-	-	No	-	2.022	0.005
Cluster_48218	GCA_000567845.1_00370	-	-	No	GtrA	2.021	0
Cluster_7806	GCA_001884485.1_01954	hsdS	-	No	Methylase_S	2.021	0.02
Cluster_14353	GCA_000281495.1_01464	etfD	-	Yes	Fimbrial	2.017	0
Cluster_26603	GCA_002164605.1_04246	-	-	Yes	-	2.016	0.001
Cluster_66595	GCA_000281495.1_01764	-	-	No	-	2.015	0
Cluster_73204	GCA_000281495.1_05442	-	-	No	-	2.014	0
Cluster_25405	GCA_000294365.1_01706	-	IMU00344	No	ABC_tran	2.013	0
Cluster_35891	GCA_000764635.1_02114	-	-	No	-	2.013	0.005
Cluster_25188	GCA_000822505.1_02592	-	-	Yes	-	2.013	0
Cluster_25855	GCA_001902355.1_05501	psiA	-	No	PsiA	2.013	0.005
Cluster_48975	GCA_001902355.1_05503	-	-	No	-	2.013	0.005
Cluster_23540	GCA_000788005.1_02099	-	-	No	-	2.01	0.001
Cluster_31648	GCA_000764635.1_01215	yagK	-	No	Inovirus_Gp2	2.008	0.021
Cluster_1973	GCA_000822505.1_02593	-	-	Yes	-	2.002	0
