# Supplementary material for: Genomic profiling and experimental validation of type VI secretion system-associated proteins in Klebsiella
Source: PLoS Genet. 2025 Sep 19;21(9):e1011878. doi: 10.1371/journal.pgen.1011878 (PMC12469244; doi:10.1371/journal.pgen.1011878)
Supplement: S3 Table — (XLSX) [file pgen.1011878.s009.xlsx]

## Sheet: kleb1,2+ vs kleb1+,2-
Cluster_ID	Gene_ID	Bastion6 Prediction	Secret6 Annotation	Emapper Anntation	Log2 P/A Value	Chi-Square p-value
Cluster_21974	GCA_000238715.1_00968	No		Ketoacyl-synt_C,ketoacyl-synt	2.593	0.003
Cluster_24365	GCA_000238715.1_03823	No		T2SSF	2.329	0.045
Cluster_2160	GCA_000263095.1_04258	No		DUF4238	2.544	0
Cluster_31992	GCA_000263095.1_04260	Yes		DUF3258,Phage_integrase	2.701	0
Cluster_22762	GCA_000281495.1_00527	No		Glyco_tranf_2_3,Glycos_transf_2	2.024	0
Cluster_23722	GCA_000281495.1_00528	No		Glycos_transf_2	3.866	0
Cluster_30727	GCA_000281495.1_00529	No		DUF616	3.769	0
Cluster_11981	GCA_000281495.1_00537	No		Polysacc_synt,Polysacc_synt_C	3.751	0
Cluster_18343	GCA_000281495.1_00538	No		Glycos_transf_2	3.894	0
Cluster_17851	GCA_000281495.1_00539	No		EpsG	3.866	0
Cluster_6552	GCA_000281495.1_00540	Yes		-	3.915	0
Cluster_35188	GCA_000281495.1_00990	No	REG0226	HTH_19,HTH_3,Peptidase_S24,Phage_CI_repr	3.488	0
Cluster_26455	GCA_000281495.1_00999	No		-	3.721	0
Cluster_29035	GCA_000281495.1_01031	Yes		-	2.778	0
Cluster_29388	GCA_000281495.1_01035	No		Bro-N	2.534	0
Cluster_6624	GCA_000281495.1_01487	No		-	4.214	0
Cluster_24718	GCA_000281495.1_01570	No		M20_dimer,Peptidase_M20	4.312	0
Cluster_35726	GCA_000281495.1_01571	No		M20_dimer,Peptidase_M20	4.312	0
Cluster_7358	GCA_000281495.1_01709	Yes		-	3.123	0.005
Cluster_17126	GCA_000281495.1_03127	No	REG0126,REG0144	DJ-1_PfpI,HTH_18	3.085	0
Cluster_29713	GCA_000281495.1_03128	No		Abhydrolase_6	3.017	0
Cluster_33274	GCA_000281495.1_03129	No		Flavodoxin_2	3.975	0
Cluster_9815	GCA_000281495.1_03275	Yes		DUF2345,Phage_GPD,T6SS_Vgr	4.127	0
Cluster_6188	GCA_000281495.1_03276	Yes		DUF2345,Phage_GPD,T6SS_Vgr	4.33	0
Cluster_34103	GCA_000281495.1_03770	Yes		RepL	2.155	0
Cluster_11302	GCA_000281495.1_03775	No		DUF4071	2.348	0
Cluster_5994	GCA_000281495.1_03783	Yes		Shufflon_N	2.733	0
Cluster_4430	GCA_000281495.1_03785	Yes		N6_N4_Mtase	2.944	0
Cluster_9043	GCA_000281495.1_03786	No		-	2.231	0
Cluster_25125	GCA_000281495.1_04179	Yes		Peptidase_S24	2.123	0.018
Cluster_21073	GCA_000281495.1_04196	Yes		-	2.777	0
Cluster_31804	GCA_000281495.1_05391	No		-	5.366	0
Cluster_3904	GCA_000281495.1_05441	Yes		Lipase_GDSL_2	2.414	0
Cluster_26605	GCA_000281495.1_05443	Yes		-	2.519	0
Cluster_9176	GCA_000281495.1_05454	Yes		-	2.377	0.007
Cluster_21026	GCA_000281495.1_05550	Yes		-	4.563	0
Cluster_31105	GCA_000294365.1_01630	No		ACPS	2.654	0
Cluster_61	GCA_000294365.1_01631	No		AMP-binding,AMP-binding_C,Acyl_transf_1,Aminotran_1_2,Aminotran_3,Condensation,KAsynt_C_assoc,KR,Ketoacyl-synt_C,PP-binding,PS-DH,Thioesterase,ketoacyl-synt	2.32	0
Cluster_1569	GCA_000294365.1_01632	No		AMP-binding,Condensation,KAsynt_C_assoc,KR,Ketoacyl-synt_C,Methyltransf_12,PP-binding,Thioesterase,ketoacyl-synt	2.713	0
Cluster_25211	GCA_000294365.1_01633	No		3HCDH,3HCDH_N	2.544	0
Cluster_14794	GCA_000294365.1_01635	No		Acyl-CoA_dh_1,Acyl-CoA_dh_M,Acyl-CoA_dh_N	2.561	0
Cluster_11242	GCA_000294365.1_01636	No		Acyl_transf_1	2.561	0
Cluster_196	GCA_000294365.1_01637	No		AMP-binding,AMP-binding_C,Condensation,PP-binding	2.705	0
Cluster_930	GCA_000294365.1_01638	No		Acyl_transf_1,KAsynt_C_assoc,KR,Ketoacyl-synt_C,PP-binding,PS-DH,Thioesterase,ketoacyl-synt	2.569	0
Cluster_90	GCA_000294365.1_01639	No		AMP-binding,AMP-binding_C,Condensation,PP-binding	2.362	0
Cluster_7867	GCA_000294365.1_01641	Yes		Amidase	2.569	0
Cluster_8195	GCA_000294365.1_01642	No		MatE	2.561	0
Cluster_247	GCA_000294365.1_01643	No		AMP-binding,AMP-binding_C,Condensation,PP-binding,Thioesterase	2.569	0
Cluster_1955	GCA_000294365.1_01644	No		AMP-binding,AMP-binding_C,Acyl_transf_1,Aminotran_3,KAsynt_C_assoc,KR,Ketoacyl-synt_C,PP-binding,Thioesterase,ketoacyl-synt	2.561	0
Cluster_7370	GCA_000294365.1_01645	No		Beta-lactamase,DUF3471	2.561	0
Cluster_32825	GCA_000294365.1_01646	No		Thioesterase	2.544	0
Cluster_10703	GCA_000294365.1_02767	Yes		LysM	2.423	0.001
Cluster_2791	GCA_000300955.1_02571	Yes		Lipase_GDSL_2	2.274	0
Cluster_22640	GCA_000300955.1_02572	Yes		-	2.208	0
Cluster_12900	GCA_000300955.1_04767	Yes		AAA_13	2.067	0.002
Cluster_13403	GCA_000300955.1_04768	No		Methylase_S	2.178	0.015
Cluster_21210	GCA_000300955.1_04784	No		AbiEii	2.281	0.01
Cluster_3419	GCA_000372625.3_00850	Yes		-	3.467	0.001
Cluster_34493	GCA_000372625.3_03328	No		DUF3800	2.781	0.001
Cluster_21981	GCA_000372625.3_04781	No		NmrA	2.882	0.011
Cluster_650	GCA_000406505.1_04154	No		-	2.5	0
Cluster_111	GCA_000406505.1_04155	Yes		DEAD,DUF1998,Helicase_C	2.31	0
Cluster_6450	GCA_000406505.1_04157	Yes		HsdM_N,N6_Mtase	2.114	0
Cluster_516	GCA_000406505.1_04158	No		DUF4145,EcoEI_R_C,HSDR_N,Helicase_C,ResIII	2.104	0
Cluster_12018	GCA_000406565.1_01002	No		-	3.372	0
Cluster_18839	GCA_000406565.1_01423	No		Acyl_transf_3	2.703	0
Cluster_8868	GCA_000406565.1_01425	No		Bac_transf,CoA_binding_3	2.405	0
Cluster_21979	GCA_000406565.1_01426	No		Glycos_transf_2	2.169	0
Cluster_32426	GCA_000406565.1_03981	Yes		Cloacin,Cytotoxic,Flg_new,LRR_5,Pyocin_S	2.731	0
Cluster_32748	GCA_000406565.1_04651	No		Glyco_tran_WecB	2.378	0
Cluster_23361	GCA_000406565.1_04652	No		Glycos_transf_2	2.473	0
Cluster_14386	GCA_000406565.1_04654	No		-	2.453	0
Cluster_2842	GCA_000406565.1_04655	No		AAA_31,GNVR,Wzz	2.378	0
Cluster_19763	GCA_000406865.1_01573	No		TrbL	3.007	0.008
Cluster_28112	GCA_000406865.1_01576	Yes		-	2.066	0.021
Cluster_11984	GCA_000406865.1_01579	Yes		TcpQ	2.178	0.015
Cluster_34783	GCA_000406865.1_01582	Yes		SLT	2.123	0.018
Cluster_2217	GCA_000406865.1_01584	No		CagE_TrbE_VirB	2.178	0.015
Cluster_32386	GCA_000406865.1_01585	No		VirB8	2.123	0.018
Cluster_30237	GCA_000406865.1_01586	Yes		CagX	2.178	0.015
Cluster_14535	GCA_000406865.1_01587	No		TrbI	2.178	0.015
Cluster_17122	GCA_000406865.1_01588	No		T2SSE	2.178	0.015
Cluster_3839	GCA_000406865.1_01589	No		T4SS-DNA_transf	2.178	0.015
Cluster_5750	GCA_000406865.1_01591	No		Secretin,Secretin_N_2	2.007	0.026
Cluster_10389	GCA_000406865.1_01592	No		PAP_PilO	2.178	0.015
Cluster_6952	GCA_000406865.1_01594	No		T2SSE	2.178	0.015
Cluster_15440	GCA_000406865.1_01595	No		T2SSF	2.123	0.018
Cluster_2187	GCA_000406865.1_04058	Yes		-	4.306	0
Cluster_31283	GCA_000406865.1_04274	No		CbiA	2.123	0.018
Cluster_32601	GCA_000406865.1_04275	No		-	2.123	0.018
Cluster_19247	GCA_000527235.1_01133	No		Glycos_transf_2	2.362	0.001
Cluster_23575	GCA_000527235.1_01134	No		Glycos_transf_2	2.423	0.001
Cluster_18883	GCA_000527235.1_01135	No		PS_pyruv_trans	2.511	0.001
Cluster_28113	GCA_000527235.1_01136	No		-	2.362	0.001
Cluster_8154	GCA_000527235.1_01137	No		Polysacc_synt_3,Polysacc_synt_C	2.453	0.001
Cluster_11850	GCA_000527235.1_01138	No		EpsG	2.297	0.002
Cluster_17662	GCA_000527235.1_01139	No		Glyco_transf_4,Glycos_transf_1	2.362	0.001
Cluster_31302	GCA_000527235.1_01140	No		Glyco_tranf_2_2	2.33	0.002
Cluster_16923	GCA_000527235.1_01141	Yes		Glyco_hydro_43,RicinB_lectin_2,Ricin_B_lectin	2.423	0.001
Cluster_329	GCA_000527235.1_03612	Yes		-	3.066	0.006
Cluster_18857	GCA_000527235.1_03613	No		Acyl_transf_3	2.882	0.011
Cluster_21710	GCA_000534075.1_03549	No	REG0279	HTH_1,LysR_substrate	3.123	0.005
Cluster_10294	GCA_000534075.1_03780	No		AA_permease_2	2.51	0.03
Cluster_13691	GCA_000534075.1_03794	No		Pyridoxal_deC	2.329	0.045
Cluster_8674	GCA_000534075.1_04701	No		-	2.51	0.03
Cluster_33296	GCA_000566805.1_01225	No		-	3.066	0.006
Cluster_1698	GCA_000566805.1_01229	Yes		-	3.16	0
Cluster_5429	GCA_000566805.1_01230	Yes		-	2.745	0
Cluster_1493	GCA_000566805.1_01231	Yes		SLT	2.745	0
Cluster_32265	GCA_000566805.1_05075	No		Na_H_antiport_1	2.67	0.02
Cluster_11686	GCA_000566805.1_05273	No		AMP-binding,AMP-binding_C,Condensation,PP-binding	3.377	0.002
Cluster_2610	GCA_000566805.1_05498	No		DDE_Tnp_Tn3,DUF4158	2.281	0.01
Cluster_22429	GCA_000566925.1_02896	Yes		Molybdop_Fe4S4,Molybdopterin,Molydop_binding	2.007	0.026
Cluster_12050	GCA_000566965.1_00497	No		Wzy_C	3.007	0.008
Cluster_25386	GCA_000566965.1_00499	Yes		Glyco_transf_4,Glycos_transf_1,Glycos_transf_2	3.007	0.008
Cluster_14697	GCA_000566965.1_00500	No		Glyco_trans_4_4,Glyco_transf_4,Glycos_transf_1	3.066	0.006
Cluster_11644	GCA_000566965.1_00501	Yes		-	3.007	0.008
Cluster_25062	GCA_000566965.1_00843	No		MFS_1	2.592	0.025
Cluster_5190	GCA_000567065.1_02535	Yes		Pectate_lyase_3	2.62	0
Cluster_7942	GCA_000567065.1_02536	No		Polysacc_synt_3,Polysacc_synt_C	2.87	0
Cluster_10784	GCA_000567065.1_02537	No		-	2.829	0
Cluster_13799	GCA_000567065.1_02538	No		Exostosin,Glyco_trans_1_4	2.816	0
Cluster_15070	GCA_000567065.1_02539	No		Glyco_trans_1_4,Glyco_trans_4_4,Glyco_transf_4,Glycos_transf_1	2.593	0
Cluster_16425	GCA_000567065.1_02540	No		Glyco_transf_4,Glycos_transf_1	2.58	0
Cluster_7170	GCA_000567145.1_01372	Yes		-	2.132	0
Cluster_4740	GCA_000567145.1_03207	Yes	EFF01348	LCAT,PGAP1	2.138	0
Cluster_15091	GCA_000567145.1_03208	Yes	IMU00254	-	2.153	0
Cluster_14301	GCA_000567145.1_03210	No		-	2.212	0
Cluster_23882	GCA_000567145.1_04765	No		Mrr_cat	2.329	0.045
Cluster_15889	GCA_000567845.1_00010	Yes		Cloacin,Cytotoxic,Flg_new,LRR_5,Pyocin_S	5.593	0
Cluster_2024	GCA_000567845.1_03850	Yes		-	2.882	0.011
Cluster_35406	GCA_000633735.1_00325	No		-	3.708	0
Cluster_25076	GCA_000633735.1_01074	Yes		Haemagg_act	3.882	0
Cluster_14445	GCA_000633735.1_01075	Yes		Haemagg_act	3.849	0
Cluster_17960	GCA_000633735.1_04205	No		AMP-binding,AMP-binding_C,Acyl_transf_1,Aminotran_1_2,Aminotran_3,Condensation,KAsynt_C_assoc,KR,Ketoacyl-synt_C,PP-binding,PS-DH,Thioesterase,ketoacyl-synt	3.178	0.004
Cluster_31831	GCA_000633735.1_05038	Yes	REG0252,REG0272	MethyltransfD12	2.281	0.01
Cluster_60	GCA_000633735.1_05062	No		AMP-binding,AMP-binding_C,Acyl_transf_1,Aminotran_1_2,Aminotran_3,Condensation,KAsynt_C_assoc,KR,Ketoacyl-synt_C,PP-binding,PS-DH,Thioesterase,ketoacyl-synt	3.815	0
Cluster_12944	GCA_000688195.1_01946	No		Phage_int_SAM_5,Phage_integrase	2.123	0.018
Cluster_18750	GCA_000764635.1_02241	No		Acyl_transf_3	2.633	0
Cluster_27040	GCA_000764635.1_02730	Yes		-	2.153	0
Cluster_6841	GCA_000764635.1_02770	No	REG0235	CSS-motif,EAL	2.382	0
Cluster_32824	GCA_000764635.1_02772	No		DDE_Tnp_1_2	2.146	0
Cluster_21596	GCA_000764635.1_02775	No		Abi_2	2.388	0
Cluster_2847	GCA_000764635.1_03541	Yes		Lipase_GDSL_2	2.008	0.002
Cluster_33504	GCA_000764635.1_03542	Yes		-	2.067	0.002
Cluster_26461	GCA_000764635.1_03579	No		-	2.146	0
Cluster_15942	GCA_000764635.1_04493	Yes		-	2.67	0.02
Cluster_709	GCA_000764635.1_04751	No		Helicase_C,Mrr_cat,SNF2_N,SWIM	2.298	0
Cluster_5621	GCA_000764635.1_04752	No		EH_Signature	2.317	0
Cluster_2763	GCA_000764635.1_04754	No		-	2.317	0
Cluster_7411	GCA_000764635.1_04819	Yes		-	2.422	0.036
Cluster_4636	GCA_000764635.1_05183	Yes		ESPR,Fil_haemagg,Fil_haemagg_2,Haemagg_act,PT-VENN	2.096	0
Cluster_18443	GCA_000821645.1_04789	No		-	2.124	0.001
Cluster_17354	GCA_000821845.1_05327	Yes		-	3.213	0
Cluster_21757	GCA_000821865.1_05216	No		DUF87,TraC_F_IV	3.489	0
Cluster_33144	GCA_000821865.1_05295	No		Phage_portal	2.33	0.008
Cluster_8997	GCA_000821925.1_03407	Yes		TraI_2,TraI_2_C	2.422	0.036
Cluster_20718	GCA_000821925.1_03408	No		Phage_int_SAM_1,Phage_int_SAM_4,Phage_int_SAM_5,Phage_integrase	2.51	0.03
Cluster_5056	GCA_000821925.1_04944	No		-	2.329	0.045
Cluster_21218	GCA_000821925.1_04946	Yes		TraU	2.422	0.036
Cluster_8591	GCA_000821925.1_04947	No		-	2.422	0.036
Cluster_7071	GCA_000821925.1_04949	No		TraG_N	2.422	0.036
Cluster_21820	GCA_000821925.1_04958	No		DUF1738,Toprim_4	2.422	0.036
Cluster_12055	GCA_000822225.1_01081	Yes		-	2.311	0
Cluster_26298	GCA_000822505.1_00017	No		MFS_1	2.33	0.008
Cluster_28092	GCA_000822505.1_00028	No		Amidohydro_3	2.552	0.003
Cluster_34439	GCA_000822505.1_02094	No		Glyco_hydro_4,Glyco_hydro_4C	2.047	0.007
Cluster_29865	GCA_000822505.1_02095	No		Glyco_hydro_4,Glyco_hydro_4C	2.047	0.007
Cluster_3065	GCA_000822505.1_02424	Yes		-	2.028	0
Cluster_25253	GCA_000822505.1_04063	No		Aminotran_5	2.815	0.014
Cluster_23120	GCA_000822505.1_04570	No		RVT_1	2.155	0
Cluster_25793	GCA_000971075.1_00335	No		-	2.815	0
Cluster_2163	GCA_000971075.1_03859	No		HsdM_N,N6_Mtase	2.008	0.008
Cluster_5252	GCA_000971075.1_03860	No		DUF1524,DUF262	2.086	0.005
Cluster_18141	GCA_001011515.1_00812	No		Arm-DNA-bind_3,Phage_integrase	2.946	0.009
Cluster_1180	GCA_001022235.1_05223	No		-	2.592	0.025
Cluster_20161	GCA_001022235.1_05277	No		Band_7,Band_7_C	2.178	0.015
Cluster_21387	GCA_001030775.1_00252	No		-	3.815	0
Cluster_1363	GCA_001030775.1_00255	Yes		-	2.511	0.001
Cluster_24905	GCA_001032205.1_03284	No		HNH_2	3.423	0
Cluster_27075	GCA_001032425.1_02629	No		-	2.008	0.008
Cluster_8789	GCA_001033765.1_02513	No		DNA_methylase	2.008	0.002
Cluster_5780	GCA_001033765.1_02514	Yes		HATPase_c_3	2.362	0.001
Cluster_7763	GCA_001033765.1_03143	No		-	2.007	0.026
Cluster_3723	GCA_001033765.1_04957	Yes		Lipase_GDSL_2	2.329	0.045
Cluster_35942	GCA_001052565.1_00498	No		AMP-binding,AMP-binding_C,Condensation,PP-binding	2.178	0.001
Cluster_22556	GCA_001060275.1_02169	No		TauD	3.408	0
Cluster_13807	GCA_001060275.1_02170	No		ApbA,NAD_Gly3P_dh_N,NAD_binding_2,Octopine_DH	3.539	0
Cluster_20597	GCA_001060275.1_02171	Yes		-	4.124	0
Cluster_23427	GCA_001060275.1_02172	No		Hexapep_2,THDPS_M	4.165	0
Cluster_31824	GCA_001060275.1_02173	No		adh_short	3.58	0
Cluster_12579	GCA_001060275.1_02174	No		MFS_1	3.497	0
Cluster_11249	GCA_001060275.1_02176	No		ATP-grasp_3,ATP-grasp_4	3.525	0
Cluster_21536	GCA_001060275.1_03632	Yes		Fimbrial	2.894	0
Cluster_31162	GCA_001060275.1_03634	No		PapD_C,PapD_N	3.168	0
Cluster_1875	GCA_001060275.1_03635	Yes		PapC_C,PapC_N,Usher	3.146	0
Cluster_28654	GCA_001060275.1_03638	No		Trans_reg_C	3.378	0
Cluster_12985	GCA_001060275.1_03639	No		HD	3.178	0
Cluster_2571	GCA_001060275.1_04480	No		KAP_NTPase	3.067	0
Cluster_27817	GCA_001060275.1_04482	No		-	3.067	0
Cluster_18997	GCA_001060275.1_04940	No		Dak1	3.525	0
Cluster_14241	GCA_001060275.1_04942	No		Mannitol_dh,Mannitol_dh_C	3.482	0
Cluster_27818	GCA_001060275.1_04943	No		EIID-AGA	3.497	0
Cluster_32204	GCA_001060275.1_04944	No		EII-Sor	3.482	0
Cluster_28272	GCA_001060275.1_04947	No		adh_short	3.497	0
Cluster_1441	GCA_001060275.1_04948	No		EIIA-man,PRD,Sigma54_activat	3.497	0
Cluster_6611	GCA_001060275.1_04954	No		AAA_15,AAA_21,AAA_23	3.192	0
Cluster_20028	GCA_001060275.1_04955	No		-	2.856	0
Cluster_4197	GCA_001062915.1_00981	No		Mrr_cat	2.095	0.001
Cluster_11990	GCA_001062915.1_00982	No		-	2.151	0.001
Cluster_34742	GCA_001064035.1_04580	No		RepL	2.422	0.036
Cluster_9862	GCA_001066095.1_04066	No		Methylase_S	3.082	0
Cluster_17984	GCA_001078235.1_05475	No		AAA_11,AAA_12,UvrD_C_2	2.423	0.006
Cluster_4944	GCA_001460575.1_00993	No		Methylase_S	3.053	0
Cluster_6334	GCA_001460575.1_03563	No		-	3.178	0
Cluster_31826	GCA_001460575.1_03565	No		-	3.178	0
Cluster_2485	GCA_001462525.1_04805	Yes		-	3.899	0
Cluster_30025	GCA_001462525.1_04853	Yes		-	4.342	0
Cluster_11593	GCA_001463055.1_04342	Yes		GMC_oxred_C,GMC_oxred_N	3.007	0.008
Cluster_4831	GCA_001463055.1_05326	No		AAA_15	2.709	0
Cluster_27658	GCA_001463055.1_05327	No		-	2.096	0
Cluster_13072	GCA_001463055.1_05328	No		TIR_2	2.096	0
Cluster_16125	GCA_001511215.1_03044	No		Thymidylat_synt	2.14	0
Cluster_17967	GCA_001511215.1_03046	No		-	2.042	0
Cluster_32765	GCA_001511215.1_03055	No		-	2.092	0
Cluster_12407	GCA_001518435.1_01126	No		Arm-DNA-bind_3,Phage_int_SAM_3,Phage_integrase	2.422	0.036
Cluster_15947	GCA_001559215.2_01507	Yes		CW_binding_2,LTD,Lactamase_B	2.511	0
Cluster_19509	GCA_001597065.1_02977	No		EpsG	3.552	0.001
Cluster_25235	GCA_001597065.1_02978	No		Glycos_transf_2	3.51	0.001
Cluster_15695	GCA_001597065.1_02979	No		Glyco_trans_1_4,Glycos_transf_1	3.51	0.001
Cluster_8293	GCA_001597065.1_02980	Yes		-	3.423	0.002
Cluster_20379	GCA_001597065.1_02981	No		Caps_synth	3.467	0.001
Cluster_6456	GCA_001597065.1_02982	No		MatE,Polysacc_synt	3.51	0.001
Cluster_18312	GCA_001597065.1_02983	No		PS_pyruv_trans	3.593	0.001
Cluster_25865	GCA_001597065.1_02984	No		RmlD_sub_bind	3.632	0.001
Cluster_7871	GCA_001598715.1_04671	No		Glycos_transf_2,Glyphos_transf	2.007	0.026
Cluster_11312	GCA_001598715.1_04672	No		Glycos_transf_2	2.066	0.021
Cluster_32768	GCA_001611095.1_00695	Yes		-	2.213	0
Cluster_25575	GCA_001611095.1_01088	No		PriCT_1,Replicase	2.123	0.018
Cluster_19952	GCA_001611095.1_01988	No		-	2.703	0
Cluster_4770	GCA_001613715.1_03747	Yes		-	2.164	0
Cluster_30230	GCA_001613715.1_03748	No		Acyl_transf_3,Glyco_tranf_2_3,Polysacc_deac_1	2.183	0
Cluster_11655	GCA_001613715.1_03749	No		-	2.124	0
Cluster_26024	GCA_001613715.1_03750	No		-	2.183	0
Cluster_8342	GCA_001613715.1_03751	No		Polysacc_synt_3,Polysacc_synt_C	2.193	0
Cluster_9941	GCA_001613715.1_05030	Yes		Glucosaminidase,SH3_3,SLH	2.231	0
Cluster_18087	GCA_001649605.2_00970	No		Beta_protein	2.33	0.008
Cluster_28579	GCA_001663535.1_00705	Yes		-	2.592	0.025
Cluster_16432	GCA_001663535.1_00706	No		-	2.592	0.025
Cluster_26773	GCA_001663535.1_02340	No		-	3.067	0
Cluster_18757	GCA_001701575.1_00056	No	TssK_1,TssK_6,TssK_5	T6SS_VasE	3.16	0
Cluster_1288	GCA_001701575.1_00635	No		-	3.849	0
Cluster_25539	GCA_001701575.1_00654	No		DUF4435	2.067	0.002
Cluster_11717	GCA_001701575.1_00655	No		AAA_15	2.482	0.001
Cluster_25733	GCA_001701575.1_03990	No		MFS_1	3.067	0
Cluster_27869	GCA_001701575.1_03991	No		M20_dimer,Peptidase_M20	3.105	0
Cluster_32539	GCA_001701575.1_04637	Yes		GDPD	2.745	0
Cluster_2345	GCA_001701895.1_05186	Yes		Lipase_GDSL_2	2.33	0.008
Cluster_21095	GCA_001701895.1_05609	Yes		DUF550	2.008	0.008
Cluster_25173	GCA_001701895.1_05611	No		Ead_Ea22	2.377	0
Cluster_7374	GCA_001721565.1_02761	No		-	2.079	0
Cluster_25445	GCA_001884485.1_03930	Yes		-	2.745	0.001
Cluster_11795	GCA_001884485.1_04927	No		-	2.329	0.045
Cluster_10300	GCA_001884485.1_04929	No		MannoseP_isomer,NTP_transferase	2.592	0.025
Cluster_20035	GCA_001884485.1_04933	Yes		Alginate_lyase2,Cellulase,Collagen_bind_2,DUF4038,F5_F8_type_C	2.422	0.036
Cluster_25751	GCA_001901805.1_04007	No		AMP-binding,AMP-binding_C_2	2.281	0.01
Cluster_1639	GCA_001902355.1_01229	Yes		Phage_fiber_2,SASA	2.593	0.003
Cluster_25540	GCA_001902355.1_01257	No		-	2.297	0.002
Cluster_1486	GCA_001902355.1_01506	Yes		Lipase_GDSL_2	2.066	0.021
Cluster_15699	GCA_001902355.1_01730	No		Glyco_transf_4,Glycos_transf_1	2.329	0.045
Cluster_2172	GCA_001902355.1_01973	Yes	TssI_4,EFF01826,TssI_5,TssI_1	DUF2345,Phage_GPD,T6SS_Vgr	2.566	0
Cluster_28583	GCA_001902355.1_01978	No		IcmF-related,IcmF_C	3.066	0.006
Cluster_2685	GCA_001902355.1_02880	Yes		-	4.354	0
Cluster_3961	GCA_001902355.1_02881	Yes		Lipase_GDSL_2	3.632	0.001
Cluster_30417	GCA_001902355.1_03849	Yes		-	3.123	0.005
Cluster_3934	GCA_001902355.1_03850	Yes		-	3.178	0.004
Cluster_13465	GCA_001902355.1_04601	No		Methylase_S	2.745	0.001
Cluster_6555	GCA_001902355.1_04602	No		Helicase_C,ResIII	3.178	0.004
Cluster_10185	GCA_001902355.1_04603	No		-	2.915	0.001
Cluster_1233	GCA_001902355.1_05082	No		PhageMin_Tail	2.561	0
Cluster_26942	GCA_001902355.1_05099	Yes		Phage_GPO	2.23	0.001
Cluster_19133	GCA_001902355.1_05103	No		Peptidase_M78	3.067	0
Cluster_1760	GCA_002102665.1_01264	Yes		Lipase_GDSL_2	2.51	0.004
Cluster_19030	GCA_002102665.1_02724	No		DUF4760	2.329	0.045
Cluster_33526	GCA_002102665.1_05310	No	EFF01802	HTH_21,rve,rve_3	2.67	0.02
Cluster_32954	GCA_002102665.1_05360	Yes		T6SS_HCP	2.422	0.036
Cluster_5037	GCA_002103655.1_00001	No		AMP-binding,Condensation,KAsynt_C_assoc,KR,Ketoacyl-synt_C,Methyltransf_12,Nitroreductase,PP-binding,Thioesterase,ketoacyl-synt	3.593	0
Cluster_26479	GCA_002156745.1_01393	No		Glycos_transf_2	2.792	0
Cluster_21368	GCA_002156745.1_01394	No		Glycos_transf_2	2.593	0
Cluster_7767	GCA_002156745.1_01395	No		Polysacc_synt_3,Polysacc_synt_C	2.861	0
Cluster_4978	GCA_002156745.1_01397	Yes		Pectate_lyase_3	2.696	0
Cluster_26781	GCA_002156745.1_01399	No		Glyco_transf_4,Glycos_transf_1,Glycos_transf_2	2.62	0
Cluster_20495	GCA_002156745.1_01400	No		Glycos_transf_2	2.721	0
Cluster_29070	GCA_002156745.1_02783	No		AI-2E_transport	3.423	0.002
Cluster_3713	GCA_002162395.1_03015	No		ResIII	4.095	0
Cluster_8080	GCA_002162395.1_03016	No		ResIII	3.978	0
Cluster_14237	GCA_002163225.1_04743	Yes	EFF00010	DUF2345,Phage_GPD,T6SS_Vgr	2.33	0.008
Cluster_19788	GCA_002180175.1_04145	No		Transp_cyt_pur	4.204	0
Cluster_24949	GCA_002181055.1_04630	No		DEAD,Helicase_C	2.329	0.045
Cluster_15276	GCA_002181225.1_02578	No		-	2.123	0.005
Cluster_11597	GCA_002182205.1_01794	No	IMU00344	ABC_tran,ABC_tran_Xtn	2.007	0.026
Cluster_21401	GCA_002186435.1_00286	No		MFS_1	2.377	0.007
Cluster_25656	GCA_002187065.1_01050	No		SDH_alpha	2.422	0.036
Cluster_2789	GCA_002187065.1_02426	No		BCSC_C,TPR_16,TPR_19,TPR_8	2.329	0.045
Cluster_330	GCA_002187185.1_01937	No		NACHT	2.281	0.01
Cluster_2878	GCA_002187185.1_04617	No		AAA_31,GNVR,Wzz	2.482	0.001
Cluster_24056	GCA_002187465.1_03990	No		FRG	3.815	0
Cluster_21734	GCA_002187575.1_02151	No		RimK	2.423	0
Cluster_14733	GCA_002187575.1_02156	No		-	3.124	0
Cluster_29916	GCA_002187575.1_03872	Yes		-	3.915	0
Cluster_21232	GCA_002187575.1_04256	No		RVT_1	2.633	0
Cluster_11720	GCA_002187575.1_04268	No		-	3.4	0
Cluster_7191	GCA_002187745.1_00457	No		-	2.007	0.026
Cluster_3823	GCA_002187745.1_02525	No		Recombinase,Resolvase,Zn_ribbon_recom	2.329	0.045
Cluster_15956	GCA_002187745.1_02531	No		DUF4236	2.066	0.021
Cluster_8112	GCA_002246125.1_03167	No		AAA_15,AAA_21	2.047	0.007
Cluster_19522	GCA_002246125.1_03936	No		Acyl_transf_3	2.178	0.015
Cluster_23362	GCA_002248425.1_01257	No		Couple_hipA,HipA_C	2.066	0.021
Cluster_24641	GCA_002248425.1_04312	No		ATPgrasp_TupA	2.038	0.002
Cluster_20732	GCA_002248545.1_04738	No		DNA_processg_A,HHH_5	2.815	0.014
Cluster_13297	GCA_002261655.1_03400	No		Wzy_C	2.511	0.001
Cluster_22850	GCA_002261655.1_03402	Yes		-	3.377	0
Cluster_23007	GCA_002261655.1_03405	No		Glyco_tranf_2_3,Glycos_transf_2	2.532	0
Cluster_2547	GCA_002271285.1_03487	Yes		-	3.178	0.004
Cluster_3753	GCA_002369875.1_02084	No		Helicase_C,ResIII,UvrB	2.51	0.03
Cluster_25877	GCA_002411925.1_04613	No		EAL,GerE	2.196	0.003
Cluster_16714	GCA_002736175.2_02948	No		ORF11CD3,P22_AR_N	2.33	0
Cluster_19139	GCA_002811385.1_03654	No		-	2.329	0.045
Cluster_31881	GCA_002845135.1_00001	Yes		-	2.422	0.036
Cluster_4957	GCA_002850275.3_02279	No		NmrA	2.946	0.009
Cluster_8352	GCA_002850805.1_01902	No		DDE_Tnp_Tn3,DUF4158	2.882	0.011
Cluster_35672	GCA_002850805.1_02659	No		Ead_Ea22	2.51	0.03
Cluster_9102	GCA_002856455.1_03828	No		-	2.23	0.012
Cluster_28446	GCA_002936595.2_02260	Yes		-	2.67	0.02
Cluster_33537	GCA_002936595.2_02290	Yes		-	2.744	0.017
Cluster_33237	GCA_002970375.3_00648	No		HATPase_c,HisKA,Hpt,PAS,PAS_4,Response_reg,SBP_bac_3	3.671	0.001
Cluster_26793	GCA_002970375.3_03945	No		-	2.33	0.008
Cluster_5346	GCA_002970375.3_04639	Yes		Helicase_C,ResIII	3.467	0.001
Cluster_17526	GCA_003062585.1_00764	No		-	2.329	0.045
Cluster_9961	GCA_003062685.1_03187	No		DUF3422	2.67	0.02
Cluster_32456	GCA_003176475.1_03813	Yes		Collar,DUF3751,Phage_fiber_2	3.377	0.002
Cluster_21397	GCA_003176475.1_05274	Yes		Collar,DUF3751,Phage_fiber_2	3.467	0.001
Cluster_27678	GCA_003195095.1_01746	No		-	2.33	0.008
Cluster_5781	GCA_003195295.1_04680	No		KAP_NTPase	2.946	0.009
Cluster_21108	GCA_003195795.1_02555	Yes		CBM_2,Glyco_hydro_43	2.086	0.005
Cluster_21189	GCA_003267985.1_00177	No		CSS-motif,EAL	2.51	0.03
Cluster_3848	GCA_003427195.1_05099	Yes		DUF2345,Phage_GPD,T6SS_Vgr	2.123	0.018
Cluster_22736	GCA_003571035.1_02963	No		Acetyltransf_1,MarR,MarR_2	2.815	0.014
Cluster_19227	GCA_003861185.1_05273	No		Aldedh	2.066	0.021
Cluster_10574	GCA_003861365.1_01483	Yes		Transket_pyr,Transketolase_C,Transketolase_N	2.329	0.045
Cluster_10725	GCA_003937065.1_03037	No		ACR_tran	2.422	0.036
Cluster_25104	GCA_004120015.1_04411	No		Mrr_N,Mrr_cat	2.329	0.045
Cluster_1276	GCA_004120015.1_04412	No		Helicase_C,PLDc_2,SNF2_N	2.329	0.045
Cluster_15960	GCA_004120015.1_04414	Yes		DUF3780	2.329	0.045
Cluster_893	GCA_004120015.1_04415	No		CHB_HEX_C_1,DUF499,Fn3_assoc	2.329	0.045
Cluster_25949	GCA_004311465.1_01138	No		-	2.815	0.014
Cluster_8496	GCA_004311465.1_01139	No		AAA_15,AAA_21,ABC_tran	2.592	0.025
Cluster_33162	GCA_004311465.1_02824	Yes		-	2.086	0.005
Cluster_23921	GCA_004312665.1_03533	Yes		-	2.422	0.036
Cluster_16679	GCA_009208625.1_04411	No		MFS_1	2.422	0.036
Cluster_26500	GCA_009710195.1_03175	No		Glycos_transf_2	2.329	0.045
Cluster_32441	GCA_009710285.1_04590	No		-	2.329	0.045
Cluster_30451	GCA_009888005.1_04120	No		-	3.066	0.006
Cluster_2090	GCA_009906875.1_01891	Yes		-	2.67	0.02
Cluster_15396	GCA_011038015.1_05093	No		HTH_23,HTH_7,Resolvase	2.592	0.025
Cluster_32977	GCA_011078225.1_02955	No		NYN	2.329	0.045
Cluster_7992	GCA_011601045.1_02483	No		-	2.744	0.017
Cluster_10579	GCA_012969215.1_02823	No		-	2.422	0.036
Cluster_25933	GCA_013134175.1_04267	No		-	2.592	0.025
Cluster_28008	GCA_013426775.1_04933	Yes		-	2.592	0.025
Cluster_4530	GCA_013426775.1_04934	Yes		-	2.592	0.025
Cluster_7124	GCA_013603745.1_04203	No		TraD_N,TrwB_AAD_bind	2.329	0.045
Cluster_4630	GCA_014282565.1_00772	No		Peptidase_S78,Phage_capsid	2.329	0.045
Cluster_7169	GCA_014282565.1_00773	Yes		Phage_portal_2	2.329	0.045
Cluster_4631	GCA_014282565.1_00775	Yes		Terminase_GpA	2.329	0.045
Cluster_11914	GCA_014285365.1_04613	Yes		PapC_C,PapC_N,Usher	2.123	0.018
Cluster_5329	GCA_014285365.1_04614	Yes		PapC_C,PapC_N,Usher	3.007	0.008
Cluster_33213	GCA_015594905.1_02286	No		ChlI,Mg_chelatase,Mg_chelatase_C	2.422	0.036
Cluster_29136	GCA_016138065.1_03940	No		Wzy_C	2.422	0.036
Cluster_35467	GCA_016635425.1_01298	No		-	2.329	0.045
Cluster_29997	GCA_016745895.1_01588	No		HD,HD_5	2.329	0.045
Cluster_35430	GCA_016762375.1_04022	Yes		-	2.007	0.026
Cluster_7925	GCA_017595705.1_00001	Yes		AIDA,Autotransporter,ESPR	2.329	0.045
Cluster_34573	GCA_018199955.1_02910	No		-	3.066	0.006
Cluster_13170	GCA_018199955.1_02911	Yes		-	3.123	0.005
Cluster_14157	GCA_018199955.1_02912	No		HNH_2	3.123	0.005
Cluster_20878	GCA_018199955.1_02914	No		-	3.123	0.005
Cluster_13411	GCA_018199955.1_02916	Yes		AAA_13	2.23	0.012
Cluster_5814	GCA_018199955.1_02924	No		DUF927,Prim_Zn_Ribbon,Toprim_3	3.123	0.005
Cluster_22895	GCA_018199955.1_02926	No		AbiEii	3.123	0.005
Cluster_30119	GCA_018199955.1_02927	No		AbiEi_3,AbiEi_3_N	3.123	0.005
Cluster_10924	GCA_018199955.1_02928	No		Arm-DNA-bind_3,Phage_integrase	3.123	0.005
Cluster_17518	GCA_018422575.1_00605	No		Phage_CRI,Phage_X	2.67	0.02
Cluster_6061	GCA_018442045.1_01403	No		Phage_HK97_TLTM	2.329	0.045
Cluster_3579	GCA_018446215.1_01378	No		HATPase_c_3	2.422	0.036
Cluster_22337	GCA_019249365.1_02451	No		-	2.329	0.045
Cluster_5612	GCA_022158345.1_01063	No		Recombinase,Resolvase,Zn_ribbon_recom	2.329	0.045
Cluster_19582	GCA_022292915.1_05097	Yes		-	2.329	0.045
Cluster_35657	GCA_022517385.1_00359	No		-	2.329	0.045
Cluster_35466	GCA_022517385.1_02004	No		-	2.329	0.045
Cluster_90932	GCA_000238715.1_01341	No		-	2.2	0
Cluster_48787	GCA_000238715.1_01907	Yes		DUF2829	2.495	0
Cluster_90933	GCA_000238715.1_04556	Yes		YfaZ	2.329	0.045
Cluster_73779	GCA_000238715.1_05320	No		PsiB	2.51	0.03
Cluster_88304	GCA_000263095.1_02083	No		-	2.33	0
Cluster_67570	GCA_000263095.1_04259	No		Resolvase	2.947	0
Cluster_86518	GCA_000281495.1_00384	No		MR_MLE_C,MR_MLE_N	4.496	0
Cluster_78789	GCA_000281495.1_00991	No		YdaS_antitoxin	3.497	0
Cluster_44485	GCA_000281495.1_00997	No		-	3.477	0
Cluster_38269	GCA_000281495.1_01000	Yes		DUF551	4.693	0
Cluster_37948	GCA_000281495.1_01005	Yes		AP2,HNH_3	3.07	0
Cluster_47490	GCA_000281495.1_01009	No		Phage_lysozyme	2.083	0
Cluster_67914	GCA_000281495.1_01011	No		-	3.288	0
Cluster_92511	GCA_000281495.1_01012	No		-	3.984	0
Cluster_53472	GCA_000281495.1_01017	Yes		-	4.966	0
Cluster_79280	GCA_000281495.1_01021	No		-	2.35	0
Cluster_64483	GCA_000281495.1_01032	No		Arc,RHH_5	3.769	0
Cluster_72325	GCA_000281495.1_02824	No		PilZ,YcgR	2.734	0
Cluster_66289	GCA_000281495.1_02825	No		PilZ,YcgR	3.745	0
Cluster_70510	GCA_000281495.1_03130	No		YCII	3.841	0
Cluster_80882	GCA_000281495.1_03666	No		HTH_21,rve,rve_2,rve_3	2.67	0.02
Cluster_43654	GCA_000281495.1_03763	No		-	2.143	0
Cluster_84099	GCA_000281495.1_03764	No		Phage_AlpA	2.11	0
Cluster_67915	GCA_000281495.1_03765	No		-	2.16	0
Cluster_62941	GCA_000281495.1_03766	No		-	2.141	0
Cluster_62271	GCA_000281495.1_03768	No		-	2.328	0
Cluster_43125	GCA_000281495.1_03771	Yes		-	2.215	0
Cluster_58503	GCA_000281495.1_03774	No		DUF1863	2.342	0
Cluster_80236	GCA_000281495.1_03776	No		-	4.378	0
Cluster_84577	GCA_000281495.1_03777	No		-	2.421	0
Cluster_49148	GCA_000281495.1_03779	No		-	3.127	0
Cluster_42296	GCA_000281495.1_03780	No		-	3.452	0
Cluster_67011	GCA_000281495.1_03781	No		TraD	2.563	0
Cluster_72920	GCA_000281495.1_04105	Yes		DUF3277	5.709	0
Cluster_36380	GCA_000281495.1_04705	No		CAT	2.017	0
Cluster_78763	GCA_000281495.1_04806	No		-	2.85	0
Cluster_70115	GCA_000281495.1_05032	No		-	2.714	0
Cluster_77824	GCA_000281495.1_05035	No		DUF1902	4.401	0
Cluster_55234	GCA_000281495.1_05036	No		-	2.923	0
Cluster_85024	GCA_000281495.1_05037	No		-	4.603	0
Cluster_60488	GCA_000281495.1_05038	No		-	4.593	0
Cluster_85523	GCA_000281495.1_05224	Yes		-	4.48	0
Cluster_80792	GCA_000281495.1_05234	No		-	2.811	0
Cluster_85224	GCA_000281495.1_05328	No		-	3.077	0
Cluster_36756	GCA_000281495.1_05388	Yes		-	5.358	0
Cluster_91387	GCA_000281495.1_05390	No		-	4.724	0
Cluster_57907	GCA_000281495.1_05392	No		-	4.656	0
Cluster_87938	GCA_000281495.1_05444	No		-	2.878	0
Cluster_93607	GCA_000281495.1_05453	No		-	4.926	0
Cluster_74480	GCA_000281495.1_05537	No		DUF4111,NTP_transf_2	5.11	0
Cluster_79246	GCA_000294365.1_01634	No		PP-binding	2.544	0
Cluster_49942	GCA_000294365.1_01647	No		DUF1706	2.553	0
Cluster_68993	GCA_000294365.1_01652	No		-	2.85	0
Cluster_71946	GCA_000300955.1_00367	No		Acetyltransf_10	2.329	0.045
Cluster_69768	GCA_000300955.1_02593	No		-	2.008	0.002
Cluster_92866	GCA_000300955.1_02595	No		-	3.067	0
Cluster_46533	GCA_000300955.1_04777	Yes		-	2.329	0.045
Cluster_79761	GCA_000300955.1_05374	No		-	2.008	0
Cluster_74231	GCA_000406565.1_02712	No		-	2.23	0.012
Cluster_37410	GCA_000406565.1_04653	No		Gly_transf_sug	2.441	0
Cluster_82688	GCA_000406865.1_00012	No		-	3.053	0
Cluster_39879	GCA_000406865.1_00013	No		AAA_31,CbiA	3.053	0
Cluster_90139	GCA_000406865.1_00359	No		Molybdop_Fe4S4,Molybdopterin,Molydop_binding	2.02	0
Cluster_77343	GCA_000406865.1_00399	No		-	3.178	0.004
Cluster_83158	GCA_000406865.1_00400	No		-	3.178	0.004
Cluster_85531	GCA_000406865.1_00401	No		-	3.066	0.006
Cluster_79255	GCA_000406865.1_00807	No		Exc	2.204	0.001
Cluster_67926	GCA_000406865.1_01167	Yes		-	2.178	0.015
Cluster_37817	GCA_000406865.1_01340	Yes		-	2.066	0.021
Cluster_57351	GCA_000406865.1_01346	No		-	3.066	0.006
Cluster_56244	GCA_000406865.1_01569	No		NfeD	2.178	0.015
Cluster_37194	GCA_000406865.1_01571	No		-	3.123	0.005
Cluster_38274	GCA_000406865.1_01574	No		T4SS	2.123	0.018
Cluster_73404	GCA_000406865.1_01575	No		-	3.066	0.006
Cluster_39225	GCA_000406865.1_01577	Yes		-	3.178	0.004
Cluster_71699	GCA_000406865.1_01578	No		TrbM	2.123	0.018
Cluster_56778	GCA_000406865.1_01580	Yes		PilM	2.178	0.015
Cluster_60496	GCA_000406865.1_01581	No		-	2.123	0.018
Cluster_72928	GCA_000406865.1_01583	No		TrbC	2.066	0.021
Cluster_47735	GCA_000406865.1_01590	No		-	2.066	0.021
Cluster_49662	GCA_000406865.1_01593	No		-	2.178	0.015
Cluster_45266	GCA_000406865.1_01596	Yes		N_methyl,PilS	2.178	0.015
Cluster_52927	GCA_000406865.1_01597	No		SLT	2.123	0.018
Cluster_39182	GCA_000406865.1_01598	No		Peptidase_A24	2.123	0.018
Cluster_69779	GCA_000406865.1_02610	No		-	2.882	0.011
Cluster_44305	GCA_000406865.1_02817	No		ProQ,ProQ_C	2.23	0.012
Cluster_50666	GCA_000406865.1_02822	No		CaiF_GrlA	2.123	0.018
Cluster_59615	GCA_000406865.1_03536	No		MFS_1,MFS_3	2.67	0.02
Cluster_61995	GCA_000406865.1_03830	No		-	2.51	0.03
Cluster_51112	GCA_000406865.1_04053	No		-	3.522	0
Cluster_71700	GCA_000406865.1_04271	No		-	2.882	0.011
Cluster_67581	GCA_000406865.1_04272	No		-	2.815	0.014
Cluster_60195	GCA_000406865.1_04273	No		-	2.066	0.021
Cluster_55690	GCA_000406865.1_04276	No		-	3.123	0.005
Cluster_76885	GCA_000406865.1_04277	No		-	3.123	0.005
Cluster_56245	GCA_000406865.1_04280	No		-	2.23	0.012
Cluster_77344	GCA_000406865.1_04281	No		-	3.123	0.005
Cluster_86531	GCA_000406865.1_04348	No		-	2.124	0
Cluster_61676	GCA_000406865.1_05301	No		DeoRC,HTH_DeoR	2.066	0.021
Cluster_84589	GCA_000527235.1_01146	No		-	2.422	0.036
Cluster_37648	GCA_000527235.1_03580	No		-	2.422	0.036
Cluster_68648	GCA_000527235.1_03597	No		-	3.632	0.001
Cluster_52631	GCA_000527235.1_03801	No		AhpC-TSA,Redoxin	2.422	0.036
Cluster_92520	GCA_000534075.1_02308	No		DUF2474	2.422	0.036
Cluster_67587	GCA_000534075.1_03343	No		ParE_toxin	2.329	0.045
Cluster_50504	GCA_000566805.1_01224	Yes		-	3.066	0.006
Cluster_46840	GCA_000566805.1_01227	Yes		YafO_toxin	3.281	0.003
Cluster_45447	GCA_000566805.1_01228	Yes		-	3.066	0.006
Cluster_38965	GCA_000566805.1_05090	No		-	2.561	0
Cluster_59060	GCA_000566805.1_05208	No		-	2.467	0.005
Cluster_92874	GCA_000566805.1_05217	Yes		-	2.552	0
Cluster_67588	GCA_000566805.1_05270	No		-	2.561	0
Cluster_78326	GCA_000566805.1_05271	No		-	2.511	0
Cluster_44389	GCA_000566805.1_05327	No		PTPS	3.231	0
Cluster_91392	GCA_000566925.1_05212	No		HTH_Tnp_1	3.652	0
Cluster_71469	GCA_000566965.1_00047	No		DinI	2.067	0
Cluster_88955	GCA_000566965.1_00048	No		-	2.405	0
Cluster_82820	GCA_000566965.1_00052	No		DUF2732	2.281	0
Cluster_49356	GCA_000566965.1_00498	No		Hexapep,SATase_N	3.066	0.006
Cluster_92158	GCA_000566965.1_02391	No		ParBc	3.23	0.004
Cluster_38495	GCA_000567065.1_02220	No		-	3.095	0
Cluster_36764	GCA_000567065.1_02534	No		Hexapep	2.539	0
Cluster_36563	GCA_000567065.1_02925	No		Metallophos	2.33	0.008
Cluster_72940	GCA_000567845.1_04682	Yes		adh_short_C2	3.204	0
Cluster_65505	GCA_000633735.1_00327	No		DUF4760	3.781	0
Cluster_47196	GCA_000633735.1_00331	Yes		-	3.947	0
Cluster_41578	GCA_000633735.1_01223	No		SbmA_BacA	2.51	0.03
Cluster_65506	GCA_000633735.1_02649	No		FMN_red	4.593	0
Cluster_62002	GCA_000633735.1_04514	No		Chrome_Resist	4.124	0
Cluster_79699	GCA_000633735.1_04933	No		VirB8	4.204	0
Cluster_51118	GCA_000633735.1_04934	No		VirB8	4.178	0
Cluster_78437	GCA_000633735.1_05037	No		BPD_transp_1	2.23	0.012
Cluster_82184	GCA_000633735.1_05237	No		Acetyltransf_1	2.849	0.001
Cluster_82218	GCA_000633735.1_05296	No		MethyltransfD12	3.23	0.004
Cluster_58513	GCA_000688195.1_01953	No		-	2.123	0.018
Cluster_74132	GCA_000692915.1_00081	Yes		DUF3277	2.16	0.004
Cluster_62924	GCA_000693135.1_04938	Yes		Plug,TonB_dep_Rec	3.281	0.003
Cluster_36201	GCA_000693135.1_05347	No		DUF4111,NTP_transf_2	2.76	0
Cluster_65195	GCA_000693535.1_01509	No		GAF,GAF_2,HTH_8,Sigma54_activat	2.23	0.012
Cluster_54053	GCA_000693675.1_03714	No		MerR_1	2.67	0.02
Cluster_68335	GCA_000755545.1_01472	No		HTH_24	2.329	0.045
Cluster_65330	GCA_000764635.1_02307	No		HTH_1,LysR_substrate	2.372	0
Cluster_72838	GCA_000764635.1_02529	Yes		LysM	2.329	0.045
Cluster_68275	GCA_000764635.1_02535	No		-	2.142	0
Cluster_71309	GCA_000764635.1_02771	No		-	2.468	0
Cluster_79273	GCA_000764635.1_03250	No		UPF0060	2.172	0
Cluster_62371	GCA_000764635.1_05267	No		Methylase_S	2.249	0
Cluster_75099	GCA_000764635.1_05268	No		-	2.24	0
Cluster_80951	GCA_000788005.1_01690	No		DUF2291	2.075	0
Cluster_91396	GCA_000812525.1_00616	No		-	2.422	0.036
Cluster_77351	GCA_000812525.1_01445	No		-	2.632	0.002
Cluster_90660	GCA_000812525.1_01449	No		-	2.058	0
Cluster_46846	GCA_000812525.1_02018	No		GFO_IDH_MocA	2.066	0.021
Cluster_86544	GCA_000812525.1_02729	No		-	2.329	0.045
Cluster_43786	GCA_000812525.1_03356	No		Phage_integrase	2.23	0.003
Cluster_81775	GCA_000821545.1_02274	No		-	2.092	0
Cluster_79098	GCA_000821545.1_04550	No		-	2.882	0.011
Cluster_74669	GCA_000821845.1_01041	No		-	2.329	0.045
Cluster_85056	GCA_000821845.1_02911	No		Terminase_4	4.613	0
Cluster_72108	GCA_000821865.1_05436	No		DDE_Tnp_ISL3,HTH_Tnp_ISL3,zf-ISL3	2.62	0
Cluster_85553	GCA_000821925.1_03316	No		HTH_Tnp_1	2.51	0.03
Cluster_60204	GCA_000821925.1_04941	Yes		-	2.422	0.036
Cluster_61321	GCA_000821925.1_04943	No		-	2.422	0.036
Cluster_60505	GCA_000821925.1_04945	No		DUF1525	2.422	0.036
Cluster_67597	GCA_000821925.1_04948	No		-	2.422	0.036
Cluster_49954	GCA_000821925.1_04950	No		-	2.422	0.036
Cluster_41347	GCA_000821925.1_04952	Yes		CSD	2.329	0.045
Cluster_74242	GCA_000821925.1_04954	No		-	2.422	0.036
Cluster_87951	GCA_000821925.1_04955	No		-	2.422	0.036
Cluster_60506	GCA_000821925.1_04956	No		Antirestrict	2.422	0.036
Cluster_67223	GCA_000821925.1_04957	No		-	2.422	0.036
Cluster_78960	GCA_000822065.1_05399	No		TrbI_Ftype	2.101	0
Cluster_53122	GCA_000822425.1_00969	No		AmpE	2.423	0
Cluster_79135	GCA_000822505.1_00847	No		RelE	3.33	0
Cluster_58303	GCA_000822505.1_04577	No	TssB,TssB_3,TssB_2,TssB_1	T6SS_VipA	2.008	0.008
Cluster_41966	GCA_000822545.1_05279	No		Beta-lactamase2	2.593	0
Cluster_47128	GCA_000957715.1_04330	No		N6_Mtase	3.008	0
Cluster_82233	GCA_000971075.1_00200	No		RcnB	2.632	0.002
Cluster_44061	GCA_000971075.1_00334	No		-	2.446	0
Cluster_57924	GCA_000971075.1_04246	Yes		-	2.882	0.011
Cluster_77357	GCA_000971075.1_04247	Yes		-	2.329	0.045
Cluster_92530	GCA_000971075.1_04852	No		DDE_Tnp_Tn3,DUF4158	2.281	0.01
Cluster_71717	GCA_001022235.1_05263	No		-	2.744	0.017
Cluster_71317	GCA_001032425.1_05172	No		-	2.218	0
Cluster_62293	GCA_001033765.1_01450	Yes		-	2.511	0.001
Cluster_72537	GCA_001052565.1_00088	Yes		-	2.592	0.025
Cluster_72538	GCA_001052565.1_00497	No		-	3.196	0
Cluster_42313	GCA_001060275.1_02175	No		LysE	3.423	0
Cluster_41839	GCA_001060275.1_02177	No		-	3.408	0
Cluster_42095	GCA_001060275.1_03631	No		GerE,Response_reg	3.124	0
Cluster_43793	GCA_001060275.1_03633	Yes		-	2.936	0
Cluster_46855	GCA_001060275.1_03636	Yes		Fimbrial	2.968	0
Cluster_53241	GCA_001060275.1_03637	No		FidL_like	3.157	0
Cluster_90552	GCA_001060275.1_04479	No		-	3.497	0
Cluster_76908	GCA_001060275.1_04481	No		-	3.067	0
Cluster_71478	GCA_001060275.1_04875	No		Arm-DNA-bind_3,Phage_integrase	2.66	0
Cluster_45179	GCA_001060275.1_04938	No		SIS	3.525	0
Cluster_39420	GCA_001060275.1_04939	No		OMPdecase	3.525	0
Cluster_37211	GCA_001060275.1_04941	No		Dak2	3.539	0
Cluster_50227	GCA_001060275.1_04945	No		PTSIIB_sorb	3.511	0
Cluster_58214	GCA_001060275.1_04946	No		EIIA-man	3.482	0
Cluster_79296	GCA_001060275.1_04953	No		-	3.468	0
Cluster_60211	GCA_001062915.1_00983	No		HTH_3	2.151	0.001
Cluster_69806	GCA_001064035.1_04589	No		-	2.007	0.026
Cluster_45182	GCA_001460575.1_00892	No		DUF4942	2.51	0.03
Cluster_42315	GCA_001460575.1_03562	No		-	3.178	0
Cluster_82718	GCA_001460575.1_03564	No		Phage_AlpA	3.178	0
Cluster_45459	GCA_001460575.1_03566	No		HTH_23,HTH_7,Resolvase	3.178	0
Cluster_40822	GCA_001460575.1_03567	No		Inovirus_Gp2	3.151	0
Cluster_60801	GCA_001462525.1_02484	No		TraN	2.377	0.007
Cluster_84377	GCA_001462525.1_02925	No		TraW_N	2.354	0
Cluster_42576	GCA_001463055.1_01218	Yes		-	3.815	0
Cluster_63865	GCA_001463055.1_01219	No	REG0170	Arc,RHH_5	2.815	0.001
Cluster_91003	GCA_001463055.1_01220	No		-	2.882	0.001
Cluster_45716	GCA_001463055.1_02165	No		-	2.14	0
Cluster_90560	GCA_001463055.1_02704	No		-	2.62	0
Cluster_64199	GCA_001463055.1_04341	No		GMC_oxred_C,GMC_oxred_N	3.066	0.006
Cluster_74428	GCA_001463055.1_04642	Yes		-	2.815	0.014
Cluster_52038	GCA_001463055.1_05323	No		DUF1863	2.023	0
Cluster_37215	GCA_001463055.1_05324	Yes		-	2.377	0
Cluster_49046	GCA_001463055.1_05329	Yes		DUF1863	2.096	0
Cluster_82719	GCA_001463055.1_05511	No		-	2.329	0.045
Cluster_45715	GCA_001463415.1_04043	No		N6_N4_Mtase	3.978	0
Cluster_51130	GCA_001511275.1_04598	Yes		AAA_10,TraC_F_IV	2.23	0.003
Cluster_67611	GCA_001548315.1_01750	No		HTH_7,Resolvase	2.552	0.003
Cluster_85074	GCA_001548315.1_03069	No		Aldo_ket_red	2.946	0.009
Cluster_74795	GCA_001559215.2_00148	No		MFS_1	3.354	0
Cluster_56659	GCA_001611095.1_01987	No		-	2.769	0
Cluster_74263	GCA_001617965.1_03515	No		-	2.467	0.005
Cluster_73492	GCA_001663535.1_00707	No		DUF1845	2.592	0.025
Cluster_46267	GCA_001701575.1_03840	No		LigA,LigB	2.459	0
Cluster_60805	GCA_001701575.1_04638	No		GDPD	2.371	0
Cluster_38510	GCA_001701895.1_05337	No		-	2.51	0.03
Cluster_81725	GCA_001701895.1_05343	No		DUF4942	2.51	0.03
Cluster_75127	GCA_001701895.1_05461	No		DNA_methylase	2.51	0.03
Cluster_72546	GCA_001701895.1_05551	No		IstB_IS21	2.422	0.036
Cluster_40830	GCA_001720695.1_00428	Yes		-	2.23	0.012
Cluster_53251	GCA_001721565.1_02759	No		Phage_lysis	2.321	0
Cluster_57668	GCA_001721565.1_02762	Yes		PemK_toxin	2.301	0
Cluster_74268	GCA_001721565.1_02763	Yes		-	2.301	0
Cluster_48254	GCA_001721565.1_02868	No		LysM	2.007	0.026
Cluster_42045	GCA_001856585.1_00090	No		BPD_transp_1,OppC_N	2.423	0.006
Cluster_60519	GCA_001884485.1_02435	No		-	2.423	0.006
Cluster_84267	GCA_001884485.1_03659	No		Rrf2	2.086	0.005
Cluster_71351	GCA_001901805.1_00306	No		AmpE	3.248	0
Cluster_89767	GCA_001901805.1_00885	No		-	3.178	0.004
Cluster_74272	GCA_001901805.1_01507	No		N6_N4_Mtase	2.592	0.025
Cluster_73837	GCA_001901805.1_03104	No		HATPase_c,HisKA,Hpt,PAS,PAS_4,Response_reg,SBP_bac_3	2.329	0.045
Cluster_93291	GCA_001901805.1_03628	No		-	2.007	0.026
Cluster_36213	GCA_001901805.1_03996	No		HTH_1,LysR_substrate	2.422	0.036
Cluster_53255	GCA_001902355.1_00310	No		Bactofilin	2.007	0.026
Cluster_80296	GCA_001902355.1_00312	No		-	2.066	0.021
Cluster_65227	GCA_001902355.1_01256	No		-	2.123	0.005
Cluster_66891	GCA_001902355.1_01258	No		DUF2511	2.781	0.001
Cluster_74702	GCA_001902355.1_01259	No		Phage_integrase	2.978	0
Cluster_80764	GCA_001902355.1_01459	No		-	2.422	0.036
Cluster_63543	GCA_001902355.1_03311	No		-	3.593	0.001
Cluster_72669	GCA_001902355.1_03784	No		Nuc_H_symport	3.593	0.001
Cluster_39773	GCA_001902355.1_03896	Yes		-	2.708	0.002
Cluster_92181	GCA_001902355.1_04605	No		HNH_2	3.067	0
Cluster_43850	GCA_001902965.4_00461	Yes		TraF	2.51	0.004
Cluster_65906	GCA_001903135.4_03146	No		DDE_Tnp_IS66,DDE_Tnp_IS66_C,LZ_Tnp_IS66,zf-IS66	2.708	0.002
Cluster_60811	GCA_001903735.4_03642	Yes		-	2.592	0.025
Cluster_37230	GCA_002102665.1_00157	No		TraG-D_C,TrwB_AAD_bind	2.178	0.015
Cluster_89758	GCA_002102665.1_01439	Yes		-	2.23	0.012
Cluster_59361	GCA_002102665.1_05228	No		-	3.066	0.006
Cluster_48754	GCA_002102665.1_05230	No		-	2.592	0.025
Cluster_59653	GCA_002102665.1_05231	No		-	2.422	0.036
Cluster_81738	GCA_002102665.1_05232	No		-	2.422	0.036
Cluster_66239	GCA_002119875.1_01902	Yes		-	2.51	0.03
Cluster_62512	GCA_002152775.1_01769	No		HTH_1,LysR_substrate	2.008	0.001
Cluster_71752	GCA_002156745.1_01112	No		-	2.51	0.03
Cluster_43959	GCA_002156745.1_01363	Yes		EFG_C,EFG_II,EFG_IV,GTP_EFTU,GTP_EFTU_D2	3.532	0
Cluster_63090	GCA_002156745.1_02784	No		AI-2E_transport	3.423	0.002
Cluster_92912	GCA_002162395.1_03791	No		YfaZ	2.882	0.011
Cluster_65231	GCA_002162395.1_03792	Yes		YfaZ	2.882	0.011
Cluster_59657	GCA_002163225.1_01873	No		-	2.114	0
Cluster_36315	GCA_002174085.1_04109	No		HTH_1,LysR_substrate	3.178	0.004
Cluster_39540	GCA_002180175.1_04144	No		Transp_cyt_pur	4.204	0
Cluster_81747	GCA_002180175.1_04229	No		-	2.62	0
Cluster_86070	GCA_002180175.1_05136	No		-	3.405	0
Cluster_43814	GCA_002180175.1_05326	No		-	2.123	0.018
Cluster_86604	GCA_002180175.1_05328	No		-	2.123	0.018
Cluster_70946	GCA_002180175.1_05353	No		PLDc_2	2.123	0.018
Cluster_70791	GCA_002180175.1_05357	Yes		PLDc_2	2.178	0.015
Cluster_56821	GCA_002180175.1_05366	No		Antirestrict	2.23	0.012
Cluster_78376	GCA_002180175.1_05408	No		DEDD_Tnp_IS110,Transposase_20	2.882	0.011
Cluster_50529	GCA_002185655.2_04440	No		AhpC-TSA,Redoxin,Thioredoxin	2.422	0.036
Cluster_92914	GCA_002185655.2_04441	No		DSBA,Thioredoxin_4	2.422	0.036
Cluster_67631	GCA_002187575.1_00024	No		Putative_PNPOx	3.16	0
Cluster_72572	GCA_002187575.1_00025	No		Putative_PNPOx	2.745	0
Cluster_53264	GCA_002187575.1_00043	No		-	2.745	0
Cluster_40366	GCA_002187575.1_01339	No		EamA	3.16	0
Cluster_70495	GCA_002187575.1_01462	No		Mn_catalase	2.745	0
Cluster_47941	GCA_002187575.1_01463	Yes	EFF01453	Mn_catalase	2.816	0
Cluster_78516	GCA_002187575.1_02149	No		Acetyltransf_1,Acetyltransf_10,Acetyltransf_7	2.075	0
Cluster_41367	GCA_002187575.1_02152	No		-	2.459	0
Cluster_39441	GCA_002187575.1_02155	No		dUTPase	2.816	0
Cluster_87993	GCA_002187575.1_03164	No		HAD	2.528	0
Cluster_82754	GCA_002187575.1_03187	No		-	2.915	0
Cluster_90189	GCA_002187575.1_03860	No		-	3.066	0.006
Cluster_57147	GCA_002187575.1_03867	No		-	2.453	0.001
Cluster_51443	GCA_002187575.1_03869	No		Ead_Ea22	2.882	0.001
Cluster_73390	GCA_002187575.1_03870	No		-	2.915	0.001
Cluster_87994	GCA_002187575.1_04254	No		-	3.511	0
Cluster_64530	GCA_002187575.1_04255	No		-	3.489	0
Cluster_93297	GCA_002187575.1_04257	No		-	2.904	0
Cluster_66900	GCA_002187575.1_04493	No		-	2.51	0.004
Cluster_61293	GCA_002187575.1_05097	No		CSS-motif,EAL	2.371	0
Cluster_65553	GCA_002187745.1_02527	No		-	2.422	0.036
Cluster_36161	GCA_002235695.1_05448	No		-	3.377	0.002
Cluster_50536	GCA_002248425.1_01256	Yes		Couple_hipA,HipA_C	2.946	0.009
Cluster_66901	GCA_002248425.1_03966	No		-	3.33	0.003
Cluster_44610	GCA_002248545.1_04737	No		Pribosyltran	2.744	0.017
Cluster_81756	GCA_002248545.1_04757	No		-	2.178	0.015
Cluster_50537	GCA_002248545.1_04758	Yes		-	2.007	0.026
Cluster_87995	GCA_002248545.1_04759	No		HTH_7,Resolvase	2.51	0.03
Cluster_62946	GCA_002248845.1_04720	No		-	2.007	0.026
Cluster_49982	GCA_002258005.2_00092	Yes		SymE_toxin	2.51	0.03
Cluster_57822	GCA_002258005.2_02068	No		LysE	2.592	0.025
Cluster_67263	GCA_002258005.2_02069	No		LysE	2.51	0.03
Cluster_89357	GCA_002261655.1_02163	Yes		MR_MLE_C,MR_MLE_N	2.095	0.001
Cluster_85108	GCA_002261655.1_03742	No		Phage_P2_GpU	2.123	0.005
Cluster_74209	GCA_002261655.1_05118	No		Phage_cap_P2	3.377	0.002
Cluster_84649	GCA_002271285.1_02431	No		-	2.251	0
Cluster_67978	GCA_002271285.1_02432	No		-	2.079	0
Cluster_92919	GCA_002304205.1_04143	No		Transgly_assoc	2.178	0.015
Cluster_65237	GCA_002369875.1_04832	No		GDP_Man_Dehyd	2.593	0
Cluster_59089	GCA_002406585.1_04506	No		MFS_1	2.066	0.021
Cluster_60053	GCA_002411925.1_00523	No		Phage_portal	2.329	0.045
Cluster_71357	GCA_002411925.1_02156	No		GST_C,GST_N,GST_N_3	2.007	0.026
Cluster_87075	GCA_002412175.1_02610	Yes		-	2.51	0.03
Cluster_85119	GCA_002738325.1_02355	No		Pyr_redox_2,Pyr_redox_dim	2.51	0.03
Cluster_41378	GCA_002775435.1_00872	No		rve	3.066	0.006
Cluster_88004	GCA_002775435.1_02317	No		-	2.329	0.045
Cluster_92929	GCA_002811385.1_00776	No		-	2.066	0.021
Cluster_52364	GCA_002811735.1_04010	No		-	2.51	0.03
Cluster_77913	GCA_002845135.1_01268	No		-	2.007	0.026
Cluster_43825	GCA_002850275.3_01315	No		-	2.744	0.017
Cluster_58750	GCA_002850275.3_01866	No		HTH_1,LysR_substrate	3.123	0.005
Cluster_59589	GCA_002850275.3_02872	No		HTH_1,LysR_substrate	2.946	0.009
Cluster_57390	GCA_002850275.3_02873	No		HTH_1,LysR_substrate	2.946	0.009
Cluster_56745	GCA_002854135.1_01831	No		AbiEii	3.123	0.005
Cluster_57963	GCA_002856915.1_01163	No		AP_endonuc_2	2.51	0.03
Cluster_38787	GCA_002900015.1_05090	No		-	2.329	0.045
Cluster_65575	GCA_002903945.1_00304	No		Fimbrial	2.946	0.009
Cluster_62336	GCA_002903945.1_00305	Yes		Fimbrial	3.632	0.001
Cluster_51047	GCA_002903945.1_02399	No		DUF3438	3.123	0.005
Cluster_43052	GCA_002903945.1_03553	No		Aldo_ket_red	3.123	0.005
Cluster_51465	GCA_002903945.1_04068	Yes		-	3.281	0.003
Cluster_54550	GCA_002903945.1_04069	No		AAA_5	3.377	0.002
Cluster_82304	GCA_002903945.1_04070	No		DEDD_Tnp_IS110,Transposase_20	2.552	0.003
Cluster_44967	GCA_002903945.1_04356	Yes		DUF3438	3.377	0.002
Cluster_86632	GCA_002928675.1_05128	No		AraC_N,HTH_18	2.329	0.045
Cluster_84669	GCA_002936875.2_02379	No		DUF4926	2.67	0.02
Cluster_88017	GCA_002941095.1_02392	No		-	2.422	0.036
Cluster_67993	GCA_002970375.3_00315	No		Bactofilin	3.007	0.008
Cluster_46611	GCA_002970375.3_05145	No		-	2.671	0
Cluster_84670	GCA_002970375.3_05148	No		-	3.781	0
Cluster_46612	GCA_002970375.3_05150	No		DUF5051	2.708	0.002
Cluster_42352	GCA_003036565.1_03387	Yes		-	2.123	0.018
Cluster_44206	GCA_003046765.1_00107	No		DUF932	2.815	0.014
Cluster_70979	GCA_003046765.1_00671	No		-	2.23	0.012
Cluster_70312	GCA_003176475.1_03194	No		-	3.095	0
Cluster_51760	GCA_003176475.1_05362	No		DDE_Tnp_Tn3,DUF4158	2.281	0.01
Cluster_41959	GCA_003195295.1_00968	No		-	2.882	0.011
Cluster_54656	GCA_003195835.1_03274	No		AP_endonuc_2	2.51	0.03
Cluster_76497	GCA_003196495.1_02389	No		HTH_3	2.329	0.045
Cluster_93323	GCA_003227535.1_03258	No		MFS_1	3.066	0.006
Cluster_51479	GCA_003323865.1_02404	No		-	2.008	0.002
Cluster_40432	GCA_003571145.1_02846	No		-	2.422	0.036
Cluster_93329	GCA_003664805.1_00929	No		-	2.329	0.045
Cluster_58653	GCA_003790485.1_05526	Yes		Cloacin,Cytotoxic,Flg_new,LRR_5,Pyocin_S	2.744	0.017
Cluster_86648	GCA_003861185.1_01328	No		HTH_Tnp_1	2.51	0.03
Cluster_88563	GCA_004120015.1_04416	No		RHH_1,RHH_5	2.329	0.045
Cluster_68766	GCA_004120075.1_02619	No		DJ-1_PfpI,HTH_18	2.882	0.011
Cluster_60121	GCA_004311465.1_03682	Yes		DUF2345,Phage_GPD,T6SS_Vgr	2.67	0.02
Cluster_85191	GCA_004313205.1_01923	No		GGDEF	2.51	0.03
Cluster_89000	GCA_004313205.1_02065	No		SIR2_2	2.51	0.03
Cluster_79891	GCA_008374245.1_04913	No		-	2.329	0.045
Cluster_49740	GCA_009887825.1_04715	No		-	2.422	0.036
Cluster_59130	GCA_009888005.1_04279	No		-	3.007	0.008
Cluster_58286	GCA_009907125.1_04189	Yes		FAD_binding_4,Lact-deh-memb	3.178	0.004
Cluster_41157	GCA_011078225.1_02956	No		-	2.329	0.045
Cluster_36706	GCA_011742505.2_02054	No		T6SS_TssF	2.329	0.045
Cluster_76094	GCA_012029945.2_05554	No		-	2.422	0.036
Cluster_57427	GCA_013135125.1_04792	No		-	2.51	0.03
Cluster_39807	GCA_013170105.1_00759	No		DoxX	2.592	0.025
Cluster_73951	GCA_013426775.1_03718	No		-	3.254	0
Cluster_80067	GCA_014282565.1_00761	No		-	2.329	0.045
Cluster_39947	GCA_014282565.1_00765	Yes		-	2.329	0.045
Cluster_69498	GCA_014282565.1_00771	No		-	2.329	0.045
Cluster_51881	GCA_014282565.1_00774	Yes		-	2.329	0.045
Cluster_76769	GCA_014285215.1_04864	No		-	2.123	0.005
Cluster_79911	GCA_014285215.1_04865	No		-	2.038	0.002
Cluster_47224	GCA_016137065.1_03488	No		PfkB	2.744	0.017
Cluster_51532	GCA_016587075.1_02492	No		Ead_Ea22	2.329	0.045
Cluster_49178	GCA_016587075.1_04288	No		T6SS_VasE	2.422	0.036
Cluster_72836	GCA_016614995.1_05022	No		-	2.422	0.036
Cluster_78971	GCA_016755275.1_01290	Yes		-	2.095	0.001
Cluster_65992	GCA_016796045.1_01009	No		-	2.592	0.025
Cluster_48906	GCA_017596285.1_02155	Yes		-	2.329	0.045
Cluster_47509	GCA_017596285.1_02156	Yes		-	2.329	0.045
Cluster_80929	GCA_017596285.1_02157	No		KAP_NTPase	2.329	0.045
Cluster_72680	GCA_017973355.1_00666	No		HTH_3,HTH_31	3.51	0.001
Cluster_52824	GCA_018199955.1_00186	Yes		-	2.592	0.025
Cluster_47797	GCA_018199955.1_01519	No		Fer4_12,Fer4_14,Radical_SAM,SPASM	2.946	0.009
Cluster_46363	GCA_018199955.1_02913	No		HTH_24	3.123	0.005
Cluster_66000	GCA_018199955.1_02921	No		-	2.946	0.009
Cluster_88640	GCA_018199955.1_02923	No		HTH_17,Phage_AlpA	3.123	0.005
Cluster_79971	GCA_018199955.1_02925	No		Phage_AlpA	3.123	0.005
Cluster_93400	GCA_018199955.1_05031	No		PfkB	2.592	0.025
Cluster_58086	GCA_018588845.1_03762	No		ABC_tran	2.67	0.02
Cluster_81919	GCA_019450975.1_00208	No		Mannitol_dh,Mannitol_dh_C	2.815	0.014
Cluster_60041	GCA_019450975.1_03322	No		T4SS	2.51	0.03
Cluster_91936	GCA_019451735.1_03140	No		-	2.946	0.009
Cluster_93761	GCA_020178795.1_04496	No		-	3.123	0.005
Cluster_41450	GCA_021456865.1_01590	Yes		-	2.422	0.036
Cluster_37305	GCA_021456865.1_05062	Yes		-	2.51	0.03
Cluster_47824	GCA_021456865.1_05542	No		-	2.51	0.03
Cluster_37070	GCA_021532325.1_01781	Yes		AbiH	2.178	0.015
Cluster_93428	GCA_021777655.1_03762	Yes		Plug,TonB_dep_Rec	2.882	0.011
Cluster_92683	GCA_021777655.1_05166	Yes		-	2.592	0.025
Cluster_40947	GCA_021788475.1_05149	No		HTH_38,HTH_7,rve	2.329	0.045
Cluster_52486	GCA_021809575.1_05195	No		HGD-D	2.329	0.045
Cluster_43374	GCA_021871055.1_04202	Yes		-	2.592	0.025
Cluster_38406	GCA_022056625.1_04913	No		-	3.281	0.003
Cluster_74905	GCA_022103695.1_04479	No		-	2.51	0.03
Cluster_85345	GCA_022105395.1_04769	No		DDE_Tnp_1,DDE_Tnp_1_5	2.815	0.014
Cluster_59816	GCA_022158345.1_01061	No		-	2.329	0.045
Cluster_93106	GCA_022158345.1_01062	No		-	2.329	0.045
Cluster_81472	GCA_022158345.1_05350	No		-	2.51	0.03
Cluster_54410	GCA_022158345.1_05354	No		-	2.422	0.036
Cluster_55704	GCA_022517385.1_01711	No		Phage_lysozyme	2.329	0.045
Cluster_50390	GCA_022517385.1_02005	No		-	2.329	0.045
Cluster_47566	GCA_022517385.1_03700	No		NTP_transferase	2.329	0.045
Cluster_87291	GCA_022517385.1_03806	No		-	2.329	0.045
Cluster_95302	GCA_000238715.1_00722	-		-	2.33	0.008
Cluster_95304	GCA_000281495.1_01004	-		-	4.712	0
Cluster_94963	GCA_000281495.1_01710	-		-	5.067	0
Cluster_96573	GCA_000281495.1_05442	-		-	3.952	0
Cluster_98335	GCA_000281495.1_05532	-		-	3.276	0
Cluster_96274	GCA_000406565.1_00843	-		-	2.199	0
Cluster_95948	GCA_000406865.1_01570	-		-	2.123	0.018
Cluster_98340	GCA_000406865.1_02820	-		-	3.123	0.005
Cluster_89435	GCA_000566805.1_05413	-		-	2.704	0
Cluster_96892	GCA_000567145.1_01376	-		-	2.477	0
Cluster_96583	GCA_000633735.1_00326	-		-	3.671	0.001
Cluster_99359	GCA_000633735.1_01503	-		EamA	3.781	0
Cluster_93950	GCA_000821845.1_01040	-		-	4.532	0
Cluster_96900	GCA_001032425.1_05142	-		-	2.329	0.045
Cluster_94670	GCA_001034245.1_05465	-		-	3.124	0
Cluster_93960	GCA_001060275.1_04949	-		-	3.453	0
Cluster_94316	GCA_001462525.1_04804	-		-	4.038	0
Cluster_98110	GCA_001463055.1_05325	-		-	2.528	0
Cluster_94678	GCA_001597065.1_04855	-		-	3.467	0.001
Cluster_98372	GCA_001611095.1_03737	-		Nitroreductase	2.882	0.011
Cluster_92298	GCA_001701555.1_05748	-		-	2.67	0.02
Cluster_94996	GCA_001701575.1_04319	-		SRAP	3.265	0
Cluster_99849	GCA_001721565.1_02760	-		-	2.311	0
Cluster_99854	GCA_001902355.1_05102	-		-	3.781	0
Cluster_98367	GCA_001902965.4_03953	-		-	2.671	0
Cluster_97829	GCA_002180175.1_03821	-		Porin_1	3.377	0.002
Cluster_97529	GCA_002181635.1_01098	-		MS_channel	2.632	0.002
Cluster_94339	GCA_002187575.1_02674	-		DUF3258,Phage_integrase	2.763	0
Cluster_98903	GCA_002187575.1_04253	-		-	3.532	0
Cluster_93114	GCA_002411925.1_04318	-		-	2.781	0.001
Cluster_90376	GCA_002851195.1_01119	-		-	2.646	0
Cluster_94368	GCA_003037045.1_04190	-		-	2.422	0.036
Cluster_94006	GCA_003195795.1_00002	-		-	2.422	0.036
Cluster_99880	GCA_003267985.1_05357	-		-	2.67	0.02
Cluster_96949	GCA_004005285.1_05245	-		-	2.329	0.045
Cluster_97566	GCA_004310905.1_04863	-		Methyltransf_11	2.815	0.014
Cluster_98446	GCA_012969215.1_02824	-		-	2.422	0.036
Cluster_91942	GCA_016802915.1_04792	-		-	2.882	0.011
Cluster_95763	GCA_017291945.1_04142	-		-	2.329	0.045
Cluster_96694	GCA_018199955.1_02920	-		-	2.946	0.009
Cluster_94087	GCA_018199955.1_02922	-		-	3.123	0.005
Cluster_96695	GCA_018275035.1_00736	-		HOK_GEF	2.329	0.045
Cluster_96402	GCA_019483305.1_02086	-		-	2.422	0.036
Cluster_95809	GCA_022041155.2_05470	-		BPD_transp_1	2.329	0.045

## Sheet: kleb1,2+ vs kleb2+,1-
Cluster_ID	Gene_ID	Bastion6 Prediction	Secret6 Annotation	Emapper Anntation	Log2 P/A Value	Chi-Square p-value
Cluster_23748	GCA_000238715.1_00465	Yes		-	2.051	0
Cluster_10295	GCA_000238715.1_04653	No		Arm-DNA-bind_3,Phage_integrase	2.196	0
Cluster_11036	GCA_000238715.1_05084	No		Biotin_lipoyl_2,HlyD_3,HlyD_D23	2.114	0
Cluster_17143	GCA_000263095.1_00310	Yes	IMU00296,IMU38221,IMU00297	FGE-sulfatase	2.014	0
Cluster_23722	GCA_000281495.1_00528	No		Glycos_transf_2	2.574	0
Cluster_30727	GCA_000281495.1_00529	No		DUF616	2.478	0
Cluster_11981	GCA_000281495.1_00537	No		Polysacc_synt,Polysacc_synt_C	2.486	0
Cluster_18343	GCA_000281495.1_00538	No		Glycos_transf_2	2.823	0
Cluster_17851	GCA_000281495.1_00539	No		EpsG	2.574	0
Cluster_6552	GCA_000281495.1_00540	Yes		-	2.622	0
Cluster_22354	GCA_000281495.1_00994	Yes		-	2.309	0
Cluster_44485	GCA_000281495.1_00997	No		-	2.134	0
Cluster_26455	GCA_000281495.1_00999	No		-	3.058	0
Cluster_38269	GCA_000281495.1_01000	Yes		DUF551	3.2	0
Cluster_37948	GCA_000281495.1_01005	Yes		AP2,HNH_3	2.539	0
Cluster_38078	GCA_000281495.1_01013	No		-	2.023	0
Cluster_13360	GCA_000281495.1_01020	Yes		-	2.712	0
Cluster_29035	GCA_000281495.1_01031	Yes		-	3.077	0
Cluster_29388	GCA_000281495.1_01035	No		Bro-N	2.728	0
Cluster_469	GCA_000281495.1_01037	No		Phage_HK97_TLTM	2.377	0
Cluster_6624	GCA_000281495.1_01487	No		-	2.554	0
Cluster_24718	GCA_000281495.1_01570	No		M20_dimer,Peptidase_M20	3.064	0
Cluster_35726	GCA_000281495.1_01571	No		M20_dimer,Peptidase_M20	3.064	0
Cluster_9815	GCA_000281495.1_03275	Yes		DUF2345,Phage_GPD,T6SS_Vgr	3.633	0
Cluster_6188	GCA_000281495.1_03276	Yes		DUF2345,Phage_GPD,T6SS_Vgr	2.93	0
Cluster_34103	GCA_000281495.1_03770	Yes		RepL	2.273	0
Cluster_11302	GCA_000281495.1_03775	No		DUF4071	2.684	0
Cluster_42296	GCA_000281495.1_03780	No		-	2.374	0
Cluster_5994	GCA_000281495.1_03783	Yes		Shufflon_N	2.152	0
Cluster_4430	GCA_000281495.1_03785	Yes		N6_N4_Mtase	2.307	0
Cluster_36380	GCA_000281495.1_04705	No		CAT	2.276	0
Cluster_40805	GCA_000281495.1_05040	No		-	2.911	0
Cluster_589	GCA_000281495.1_05041	No		-	2.276	0
Cluster_1247	GCA_000281495.1_05042	Yes		-	2.276	0
Cluster_13621	GCA_000281495.1_05223	No		-	2.196	0
Cluster_23590	GCA_000281495.1_05324	No		-	2.988	0
Cluster_18296	GCA_000281495.1_05325	No		-	2.988	0
Cluster_36756	GCA_000281495.1_05388	Yes		-	3.282	0
Cluster_31804	GCA_000281495.1_05391	No		-	3.068	0
Cluster_2308	GCA_000281495.1_05457	Yes		Pyocin_S	2.138	0
Cluster_11156	GCA_000281495.1_05520	No		DDE_Tnp_Tn3,DUF4158	2.584	0
Cluster_14309	GCA_000281495.1_05541	No		TraH	2.054	0.001
Cluster_21026	GCA_000281495.1_05550	Yes		-	2.923	0
Cluster_6897	GCA_000300955.1_02274	No		rve	2.772	0.015
Cluster_22640	GCA_000300955.1_02572	Yes		-	2.005	0.001
Cluster_31925	GCA_000300955.1_02619	No		DUF550	2.365	0.006
Cluster_8598	GCA_000300955.1_02892	No		AA_permease	2.038	0
Cluster_38270	GCA_000300955.1_05207	No		Helicase_C,Mrr_cat,SNF2_N,SWIM	2.394	0.038
Cluster_21625	GCA_000367165.1_04579	Yes		adh_short_C2	2.608	0.002
Cluster_3419	GCA_000372625.3_00850	Yes		-	2.518	0.029
Cluster_37145	GCA_000372625.3_01003	No		Pyocin_S	3.125	0.005
Cluster_45247	GCA_000372625.3_01127	No		PLDc_2	2.125	0
Cluster_26314	GCA_000372625.3_04254	No		-	3.895	0
Cluster_650	GCA_000406505.1_04154	No		-	3.844	0
Cluster_111	GCA_000406505.1_04155	Yes		DEAD,DUF1998,Helicase_C	2.486	0
Cluster_6450	GCA_000406505.1_04157	Yes		HsdM_N,N6_Mtase	2.331	0
Cluster_516	GCA_000406505.1_04158	No		DUF4145,EcoEI_R_C,HSDR_N,Helicase_C,ResIII	2.321	0
Cluster_32426	GCA_000406565.1_03981	Yes		Cloacin,Cytotoxic,Flg_new,LRR_5,Pyocin_S	4.012	0
Cluster_940	GCA_000406565.1_04327	No		DDE_Tnp_Tn3,DUF4158	2.164	0
Cluster_31497	GCA_000406865.1_00122	No		-	2.478	0.032
Cluster_40573	GCA_000406865.1_00124	No		-	2.558	0.026
Cluster_4818	GCA_000406865.1_00798	No		DUF4209	3.017	0.007
Cluster_2187	GCA_000406865.1_04058	Yes		-	3.653	0
Cluster_12031	GCA_000493115.1_02301	No		-	2.064	0
Cluster_19752	GCA_000493115.1_02302	Yes		-	2.606	0
Cluster_33152	GCA_000566805.1_00609	No		Pyocin_S	2.004	0.007
Cluster_2610	GCA_000566805.1_05498	No		DDE_Tnp_Tn3,DUF4158	2.35	0.042
Cluster_14134	GCA_000566965.1_00383	Yes		Beta-lactamase	2.35	0.042
Cluster_2500	GCA_000566965.1_00735	Yes		LysM	3.027	0
Cluster_23731	GCA_000566965.1_01972	No		VasI	2.206	0
Cluster_36764	GCA_000567065.1_02534	No		Hexapep	2.081	0.001
Cluster_5190	GCA_000567065.1_02535	Yes		Pectate_lyase_3	2.159	0.001
Cluster_7942	GCA_000567065.1_02536	No		Polysacc_synt_3,Polysacc_synt_C	2.146	0.001
Cluster_10784	GCA_000567065.1_02537	No		-	2.522	0
Cluster_13799	GCA_000567065.1_02538	No		Exostosin,Glyco_trans_1_4	2.094	0.001
Cluster_16425	GCA_000567065.1_02540	No		Glyco_transf_4,Glycos_transf_1	2.121	0.001
Cluster_7170	GCA_000567145.1_01372	Yes		-	2.058	0
Cluster_34538	GCA_000567145.1_01790	No		AhpC-TSA,DsbD	2.518	0.029
Cluster_14445	GCA_000633735.1_01075	Yes		Haemagg_act	2.869	0.011
Cluster_31831	GCA_000633735.1_05038	Yes	REG0252,REG0272	MethyltransfD12	2.35	0.042
Cluster_60	GCA_000633735.1_05062	No		AMP-binding,AMP-binding_C,Acyl_transf_1,Aminotran_1_2,Aminotran_3,Condensation,KAsynt_C_assoc,KR,Ketoacyl-synt_C,PP-binding,PS-DH,Thioesterase,ketoacyl-synt	2.838	0.013
Cluster_17127	GCA_000633755.1_05281	Yes		Pyocin_S	2.353	0
Cluster_25825	GCA_000688195.1_04042	No		Trans_reg_C	2.469	0
Cluster_42887	GCA_000688195.1_04043	No		Fimbrial	2.109	0
Cluster_1614	GCA_000688195.1_04045	Yes		PapC_C,PapC_N,Usher	2.293	0
Cluster_27784	GCA_000688195.1_04046	No		PapD_C,PapD_N	2.31	0
Cluster_33074	GCA_000688195.1_04047	No		Fimbrial	2.2	0
Cluster_36201	GCA_000693135.1_05347	No		DUF4111,NTP_transf_2	2.04	0.002
Cluster_27372	GCA_000693135.1_05348	Yes		Transpeptidase	2.066	0
Cluster_33271	GCA_000693675.1_04699	No		Gp_dh_C,Gp_dh_N	3.429	0.002
Cluster_42085	GCA_000764635.1_00163	No		Inovirus_Gp2	2.201	0.012
Cluster_29052	GCA_000764635.1_00164	No		-	2.176	0.013
Cluster_28317	GCA_000764635.1_00955	No		DiS_P_DiS,Peptidase_A24	2.394	0
Cluster_26297	GCA_000764635.1_01197	No		Trans_reg_C	2.105	0
Cluster_36675	GCA_000764635.1_01198	No		-	2.062	0
Cluster_21623	GCA_000764635.1_01202	Yes		PapC_C,PapC_N,Usher	2.895	0
Cluster_4929	GCA_000764635.1_01204	Yes		PapC_C,PapC_N,Usher	2.339	0
Cluster_22262	GCA_000764635.1_01207	Yes		FimH_man-bind,Fimbrial	2.08	0
Cluster_25690	GCA_000764635.1_01208	No		EAL,GerE	2.244	0
Cluster_19121	GCA_000764635.1_01212	Yes		-	2.469	0.001
Cluster_8697	GCA_000764635.1_01214	No		DUF3987	2.026	0.002
Cluster_40339	GCA_000764635.1_01215	No		Inovirus_Gp2	2.054	0.001
Cluster_38276	GCA_000764635.1_01216	No		-	2.054	0.001
Cluster_31084	GCA_000764635.1_01217	No		PDDEXK_4	2.054	0.001
Cluster_12814	GCA_000764635.1_01220	No		Methylase_S	2.012	0.002
Cluster_35744	GCA_000764635.1_01235	No		HTH_11,HTH_DeoR,SpoIIID,WYL	2.094	0.001
Cluster_786	GCA_000764635.1_01236	Yes		AIDA,Autotransporter,ESPR	2.094	0.001
Cluster_19496	GCA_000764635.1_01755	Yes		-	2.176	0.013
Cluster_2080	GCA_000764635.1_01788	Yes		Flg_new,Lipase_GDSL_2	2.06	0.005
Cluster_10014	GCA_000764635.1_02113	No		DUF4062	3.204	0
Cluster_45970	GCA_000764635.1_02114	No		-	3.102	0
Cluster_10313	GCA_000764635.1_02115	No		-	3.244	0
Cluster_2281	GCA_000764635.1_02118	No		AAA_23	2.187	0
Cluster_35559	GCA_000764635.1_02119	No		-	2.212	0
Cluster_11924	GCA_000764635.1_02120	No		-	2.22	0
Cluster_27040	GCA_000764635.1_02730	Yes		-	2.524	0
Cluster_6841	GCA_000764635.1_02770	No	REG0235	CSS-motif,EAL	2.781	0
Cluster_32824	GCA_000764635.1_02772	No		DDE_Tnp_1_2	2.403	0
Cluster_21596	GCA_000764635.1_02775	No		Abi_2	3.024	0
Cluster_28742	GCA_000764635.1_03133	No	REG0169	HTH_1,LysR_substrate	2.35	0
Cluster_33073	GCA_000764635.1_03414	Yes	PAAR	PAAR_motif	2.365	0
Cluster_2847	GCA_000764635.1_03541	Yes		Lipase_GDSL_2	3.017	0.007
Cluster_33504	GCA_000764635.1_03542	Yes		-	3.072	0.006
Cluster_39884	GCA_000764635.1_03550	No		zf-ribbon_3	3.045	0.007
Cluster_8184	GCA_000764635.1_04577	No		CSS-motif,EAL	2.083	0
Cluster_8832	GCA_000764635.1_04750	No		Arm-DNA-bind_3,Phage_integrase	2.017	0
Cluster_29817	GCA_000788005.1_02099	No		-	2.809	0
Cluster_19367	GCA_000788005.1_03337	No		-	2.305	0.046
Cluster_24527	GCA_000788005.1_03339	No		Glycos_transf_2	2.437	0.035
Cluster_12654	GCA_000788005.1_03342	No		Wzy_C	2.518	0.029
Cluster_11925	GCA_000788005.1_03343	Yes		Cellulase,Glyco_hydro_39,Glyco_hydro_42	2.35	0.042
Cluster_8339	GCA_000788005.1_03344	No		Bac_transf,CoA_binding_3	2.558	0.026
Cluster_31568	GCA_000788005.1_05137	No		DDE_Tnp_Tn3,DUF4158	2.869	0.011
Cluster_19770	GCA_000812525.1_01640	No		Glyco_transf_4,Glycos_transf_1	2.772	0.015
Cluster_18546	GCA_000812525.1_01641	Yes		-	2.772	0.015
Cluster_15865	GCA_000812525.1_01642	No		Glyco_trans_1_4,Glyco_trans_4_4,Glyco_transf_4,Glycos_transf_1	2.838	0.013
Cluster_36767	GCA_000812525.1_03357	No		Dam	2.518	0.029
Cluster_18443	GCA_000821645.1_04789	No		-	2.125	0.016
Cluster_44313	GCA_000821645.1_05078	No		-	2.125	0.016
Cluster_33144	GCA_000821865.1_05295	No		Phage_portal	2.394	0.038
Cluster_422	GCA_000822065.1_05343	Yes		AAA_30,TraI,TrwC	2.394	0.038
Cluster_15747	GCA_000822065.1_05467	Yes		Pyocin_S	2.017	0
Cluster_43531	GCA_000822425.1_05071	No		Acetyltransf_8	2.488	0
Cluster_16097	GCA_000822425.1_05155	No		ParBc	2.558	0.026
Cluster_44061	GCA_000971075.1_00334	No		-	3.429	0.002
Cluster_25793	GCA_000971075.1_00335	No		-	3.387	0.002
Cluster_971	GCA_000971075.1_03497	No		DDE_Tnp_Tn3,DUF4158	2.96	0.009
Cluster_18709	GCA_000971075.1_03880	Yes		PriCT_1,Replicase	2.608	0.002
Cluster_3655	GCA_000971075.1_03982	Yes		Glucosaminidase,SH3_3,SLH	2.471	0.004
Cluster_24186	GCA_001022235.1_05359	No		RepA_C	2.518	0.029
Cluster_36225	GCA_001031805.1_00066	No		-	2.512	0.003
Cluster_35939	GCA_001032205.1_01051	No		DUF1889	2.669	0.02
Cluster_28436	GCA_001033755.1_01441	No		DUF2345,Phage_GPD,T6SS_Vgr	2.099	0.017
Cluster_8789	GCA_001033765.1_02513	No		DNA_methylase	2.017	0.023
Cluster_35356	GCA_001060275.1_01538	No		-	2.869	0.011
Cluster_40128	GCA_001060275.1_01539	Yes		DUF4433	2.9	0.01
Cluster_13807	GCA_001060275.1_02170	No		ApbA,NAD_Gly3P_dh_N,NAD_binding_2,Octopine_DH	2.081	0.001
Cluster_20597	GCA_001060275.1_02171	Yes		-	2.081	0.001
Cluster_23427	GCA_001060275.1_02172	No		Hexapep_2,THDPS_M	2.121	0.001
Cluster_31824	GCA_001060275.1_02173	No		adh_short	2.121	0.001
Cluster_12579	GCA_001060275.1_02174	No		MFS_1	2.04	0.002
Cluster_42313	GCA_001060275.1_02175	No		LysE	2.384	0.001
Cluster_11249	GCA_001060275.1_02176	No		ATP-grasp_3,ATP-grasp_4	2.482	0
Cluster_41839	GCA_001060275.1_02177	No		-	3.954	0
Cluster_21536	GCA_001060275.1_03632	Yes		Fimbrial	2.104	0
Cluster_28654	GCA_001060275.1_03638	No		Trans_reg_C	2.005	0.001
Cluster_44066	GCA_001060275.1_04398	No		-	2.34	0.001
Cluster_2571	GCA_001060275.1_04480	No		KAP_NTPase	2.026	0.002
Cluster_27817	GCA_001060275.1_04482	No		-	2.441	0.001
Cluster_45179	GCA_001060275.1_04938	No		SIS	2.482	0
Cluster_39420	GCA_001060275.1_04939	No		OMPdecase	2.482	0
Cluster_18997	GCA_001060275.1_04940	No		Dak1	2.482	0
Cluster_37211	GCA_001060275.1_04941	No		Dak2	2.496	0
Cluster_14241	GCA_001060275.1_04942	No		Mannitol_dh,Mannitol_dh_C	2.441	0.001
Cluster_27818	GCA_001060275.1_04943	No		EIID-AGA	2.455	0.001
Cluster_32204	GCA_001060275.1_04944	No		EII-Sor	2.441	0.001
Cluster_28272	GCA_001060275.1_04947	No		adh_short	2.455	0.001
Cluster_1441	GCA_001060275.1_04948	No		EIIA-man,PRD,Sigma54_activat	2.455	0.001
Cluster_20028	GCA_001060275.1_04955	No		-	2.134	0.001
Cluster_46278	GCA_001062915.1_04650	Yes		Autotransporter	2.94	0
Cluster_9862	GCA_001066095.1_04066	No		Methylase_S	4.04	0
Cluster_22996	GCA_001066725.1_00615	No		Glyco_hydro_4,Glyco_hydro_4C	2.496	0
Cluster_42315	GCA_001460575.1_03562	No		-	2.176	0.013
Cluster_6334	GCA_001460575.1_03563	No		-	2.176	0.013
Cluster_31826	GCA_001460575.1_03565	No		-	2.176	0.013
Cluster_45459	GCA_001460575.1_03566	No		HTH_23,HTH_7,Resolvase	2.176	0.013
Cluster_40822	GCA_001460575.1_03567	No		Inovirus_Gp2	2.151	0.014
Cluster_2485	GCA_001462525.1_04805	Yes		-	2.279	0.002
Cluster_30025	GCA_001462525.1_04853	Yes		-	2.708	0
Cluster_4831	GCA_001463055.1_05326	No		AAA_15	2.681	0.002
Cluster_15947	GCA_001559215.2_01507	Yes		CW_binding_2,LTD,Lactamase_B	2.491	0.004
Cluster_12502	GCA_001566595.1_01069	No		Relaxase	2.832	0.001
Cluster_373	GCA_001566595.1_01071	No		-	3.733	0
Cluster_26938	GCA_001566595.1_01206	No		-	3.012	0
Cluster_1823	GCA_001566595.1_01209	No		AAA,Lon_C,Mrr_cat	3.864	0
Cluster_14650	GCA_001566595.1_01911	No		Acyl_transf_3	2.274	0.009
Cluster_37427	GCA_001566595.1_01933	No		-	3.365	0.002
Cluster_27448	GCA_001566595.1_01953	No		-	3.125	0.005
Cluster_46289	GCA_001566595.1_01960	No		DUF2345,Phage_GPD,T6SS_Vgr	3.429	0.002
Cluster_6476	GCA_001566595.1_01961	Yes		DUF2345,Phage_GPD,T6SS_Vgr	3.733	0
Cluster_26624	GCA_001566595.1_02721	No		MFS_4	2.733	0.001
Cluster_3459	GCA_001566595.1_03482	No		-	2.681	0.002
Cluster_7257	GCA_001566595.1_03494	No		SIR2_2	3.626	0.001
Cluster_258	GCA_001566595.1_03495	No		-	3.57	0.001
Cluster_12821	GCA_001566595.1_03508	No		Methylase_S	3.626	0.001
Cluster_3828	GCA_001566595.1_03758	No		AAA_15,AAA_21,DUF2813	2.146	0.001
Cluster_4345	GCA_001566595.1_03759	No		UvrD-helicase,UvrD_C	2.121	0.001
Cluster_21227	GCA_001611095.1_00139	No		RVT_1	2.93	0.01
Cluster_21228	GCA_001611095.1_00140	No		-	2.805	0.014
Cluster_39665	GCA_001611095.1_01232	No		-	2.35	0.042
Cluster_6426	GCA_001611095.1_01233	No		AAA_15,AAA_21,AAA_23	2.305	0.046
Cluster_20603	GCA_001611095.1_01234	No		RVT_1	2.35	0.042
Cluster_44144	GCA_001611095.1_01236	No		Arm-DNA-bind_3,Phage_int_SAM_3,Phage_integrase	2.437	0.035
Cluster_27223	GCA_001611095.1_01237	No		Arm-DNA-bind_3,Phage_int_SAM_3,Phage_integrase	2.437	0.035
Cluster_19952	GCA_001611095.1_01988	No		-	2.898	0
Cluster_44700	GCA_001613715.1_05211	No	REG0355	TetR_N	2.394	0.038
Cluster_9865	GCA_001701555.1_05685	Yes		TraG_N	3.099	0.006
Cluster_18757	GCA_001701575.1_00056	No	TssK_1,TssK_6,TssK_5	T6SS_VasE	3.716	0
Cluster_1288	GCA_001701575.1_00635	No		-	2.869	0.011
Cluster_25539	GCA_001701575.1_00654	No		DUF4435	3.072	0.006
Cluster_11717	GCA_001701575.1_00655	No		AAA_15	3.072	0.006
Cluster_46267	GCA_001701575.1_03840	No		LigA,LigB	2.75	0.001
Cluster_27019	GCA_001701575.1_03841	No		LigA,LigB	2.182	0.003
Cluster_25733	GCA_001701575.1_03990	No		MFS_1	2.626	0.002
Cluster_32539	GCA_001701575.1_04637	Yes		GDPD	3.716	0
Cluster_21095	GCA_001701895.1_05609	Yes		DUF550	2.633	0.022
Cluster_42045	GCA_001856585.1_00090	No		BPD_transp_1,OppC_N	2.478	0.032
Cluster_40835	GCA_001856585.1_00114	No		-	2.518	0.029
Cluster_897	GCA_001884485.1_01761	Yes		-	2.32	0.008
Cluster_25751	GCA_001901805.1_04007	No		AMP-binding,AMP-binding_C_2	2.35	0.042
Cluster_32464	GCA_001902355.1_01228	Yes		Collar,DUF3751,Phage_fiber_2	2.838	0.013
Cluster_2172	GCA_001902355.1_01973	Yes	TssI_4,EFF01826,TssI_5,TssI_1	DUF2345,Phage_GPD,T6SS_Vgr	2.151	0.014
Cluster_28582	GCA_001902355.1_01974	Yes		DUF2345,Phage_GPD,T6SS_Vgr	2.151	0.014
Cluster_8259	GCA_002120065.1_03623	No		DDE_Tnp_Tn3	2.437	0.035
Cluster_42111	GCA_002152605.1_02320	No		Cytotoxic,PAAR_motif,Pyocin_S	2.704	0.018
Cluster_43959	GCA_002156745.1_01363	Yes		EFG_C,EFG_II,EFG_IV,GTP_EFTU,GTP_EFTU_D2	3.512	0.001
Cluster_26479	GCA_002156745.1_01393	No		Glycos_transf_2	2.365	0.006
Cluster_21368	GCA_002156745.1_01394	No		Glycos_transf_2	2.176	0.013
Cluster_7767	GCA_002156745.1_01395	No		Polysacc_synt_3,Polysacc_synt_C	2.429	0.005
Cluster_4978	GCA_002156745.1_01397	Yes		Pectate_lyase_3	2.274	0.009
Cluster_26781	GCA_002156745.1_01399	No		Glyco_transf_4,Glycos_transf_1,Glycos_transf_2	2.201	0.012
Cluster_20495	GCA_002156745.1_01400	No		Glycos_transf_2	2.297	0.008
Cluster_8095	GCA_002156745.1_02810	No		AAA_22	2.704	0.018
Cluster_3713	GCA_002162395.1_03015	No		ResIII	3.099	0.006
Cluster_8080	GCA_002162395.1_03016	No		ResIII	2.988	0.008
Cluster_19788	GCA_002180175.1_04145	No		Transp_cyt_pur	2.201	0.012
Cluster_2564	GCA_002180175.1_04422	Yes		Molybdop_Fe4S4,Molybdopterin,Molydop_binding	2.869	0.011
Cluster_3830	GCA_002182205.1_02593	No		RVT_1	2.93	0.01
Cluster_10905	GCA_002182205.1_02594	No		RVT_1	2.838	0.013
Cluster_16441	GCA_002182575.1_03306	No		LysM	2.93	0.01
Cluster_10252	GCA_002182575.1_03350	No		Terminase_3,Terminase_3C	2.201	0.012
Cluster_23004	GCA_002182575.1_03794	No		-	2.099	0.017
Cluster_14430	GCA_002186255.2_01103	Yes		Collar,DUF3751,Phage_fiber_2	2.869	0.011
Cluster_22901	GCA_002186255.2_03111	No		-	3.201	0.004
Cluster_21401	GCA_002186435.1_00286	No		MFS_1	2.437	0.035
Cluster_31870	GCA_002187065.1_05014	No		-	2.478	0.032
Cluster_39440	GCA_002187465.1_04711	No		-	2.281	0
Cluster_40366	GCA_002187575.1_01339	No		EamA	2.716	0.001
Cluster_21734	GCA_002187575.1_02151	No		RimK	2.716	0.001
Cluster_41367	GCA_002187575.1_02152	No		-	2.75	0.001
Cluster_39441	GCA_002187575.1_02155	No		dUTPase	2.198	0.003
Cluster_14733	GCA_002187575.1_02156	No		-	2.681	0.002
Cluster_29916	GCA_002187575.1_03872	Yes		-	2.93	0.01
Cluster_17569	GCA_002187575.1_04240	No		-	2.429	0.005
Cluster_21232	GCA_002187575.1_04256	No		RVT_1	2.023	0.006
Cluster_11720	GCA_002187575.1_04268	No		-	2.387	0.006
Cluster_15351	GCA_002246125.1_02073	No		Aminotran_3	2.099	0.017
Cluster_3337	GCA_002246125.1_02781	No	REG0241	ACR_tran	2.099	0.017
Cluster_29579	GCA_002248425.1_04720	No		SDF	2.518	0.029
Cluster_34518	GCA_002249165.1_04694	Yes		-	2.427	0.001
Cluster_39221	GCA_002258005.2_01150	No		-	2.394	0.038
Cluster_24953	GCA_002258005.2_01151	No		HAD_2	2.437	0.035
Cluster_13297	GCA_002261655.1_03400	No		Wzy_C	2.099	0.017
Cluster_22850	GCA_002261655.1_03402	Yes		-	2.365	0.006
Cluster_23007	GCA_002261655.1_03405	No		Glyco_tranf_2_3,Glycos_transf_2	2.512	0.003
Cluster_42444	GCA_002261655.1_05119	No		Phage_GPO	2.596	0.024
Cluster_4329	GCA_002304205.1_04130	No		ACR_tran	2.633	0.022
Cluster_26490	GCA_002751605.1_02785	No		-	2.305	0.046
Cluster_5815	GCA_002751605.1_02786	No		AAA_21	2.394	0.038
Cluster_6964	GCA_002751605.1_02788	Yes		HsdM_N,N6_Mtase	2.437	0.035
Cluster_40615	GCA_002851195.1_00508	No		DUF1819	2.478	0.032
Cluster_458	GCA_002851195.1_00510	No		-	2.478	0.032
Cluster_1580	GCA_002851195.1_00514	No		PglZ	2.478	0.032
Cluster_17579	GCA_002870905.1_00964	No		-	2.478	0.032
Cluster_20557	GCA_002970395.2_04222	No		Rep_1	2.478	0.032
Cluster_18932	GCA_003046765.1_04061	Yes		Glyco_hydro_43	2.9	0.01
Cluster_32456	GCA_003176475.1_03813	Yes		Collar,DUF3751,Phage_fiber_2	2.437	0.035
Cluster_21397	GCA_003176475.1_05274	Yes		Collar,DUF3751,Phage_fiber_2	2.518	0.029
Cluster_27037	GCA_003267985.1_02072	No		MFS_1,Sugar_tr	2.558	0.026
Cluster_29477	GCA_003267985.1_02222	No		Shikimate_DH,Shikimate_dh_N	2.437	0.035
Cluster_43204	GCA_003267985.1_03255	No		SDF	2.478	0.032
Cluster_18890	GCA_003267985.1_04350	No		-	2.869	0.011
Cluster_37643	GCA_003267985.1_04368	No		-	2.072	0.019
Cluster_35582	GCA_003267985.1_04854	No		Ead_Ea22	2.437	0.035
Cluster_604	GCA_003267985.1_04884	No		Phage_HK97_TLTM	2.151	0.014
Cluster_17690	GCA_003267985.1_05119	Yes		Big_3_2,Big_3_3,DUF4165	2.518	0.029
Cluster_19018	GCA_003267985.1_05497	No		TraW_N	2.305	0.046
Cluster_15905	GCA_004208475.1_02220	No		Aldo_ket_red	3.531	0.001
Cluster_33162	GCA_004311465.1_02824	Yes		-	2.704	0.018
Cluster_13411	GCA_018199955.1_02916	Yes		AAA_13	2.305	0.046
Cluster_52811	GCA_000238715.1_01315	No		Phage_lysis	2.506	0
Cluster_90932	GCA_000238715.1_01341	No		-	2.23	0
Cluster_48787	GCA_000238715.1_01907	Yes		DUF2829	2.49	0
Cluster_52129	GCA_000263095.1_00934	No		FGE-sulfatase	2.222	0
Cluster_86518	GCA_000281495.1_00384	No		MR_MLE_C,MR_MLE_N	3.055	0
Cluster_92864	GCA_000281495.1_00984	No		DUF1317	2.027	0
Cluster_67914	GCA_000281495.1_01011	No		-	3.039	0
Cluster_92511	GCA_000281495.1_01012	No		-	3.42	0
Cluster_53472	GCA_000281495.1_01017	Yes		-	3.039	0
Cluster_57615	GCA_000281495.1_01019	No		-	2.712	0
Cluster_79280	GCA_000281495.1_01021	No		-	2.399	0
Cluster_64483	GCA_000281495.1_01032	No		Arc,RHH_5	2.953	0
Cluster_50790	GCA_000281495.1_01036	No		VasI	2.632	0
Cluster_84099	GCA_000281495.1_03764	No		Phage_AlpA	2.068	0
Cluster_67915	GCA_000281495.1_03765	No		-	2.004	0
Cluster_62941	GCA_000281495.1_03766	No		-	2.062	0
Cluster_62271	GCA_000281495.1_03768	No		-	2.29	0
Cluster_58503	GCA_000281495.1_03774	No		DUF1863	2.722	0
Cluster_80236	GCA_000281495.1_03776	No		-	3.3	0
Cluster_84577	GCA_000281495.1_03777	No		-	2.756	0
Cluster_49148	GCA_000281495.1_03779	No		-	2.815	0
Cluster_72920	GCA_000281495.1_04105	Yes		DUF3277	2.651	0
Cluster_48837	GCA_000281495.1_04706	No		Acetyltransf_1	2.14	0
Cluster_78763	GCA_000281495.1_04806	No		-	2.467	0
Cluster_70115	GCA_000281495.1_05032	No		-	2.468	0
Cluster_77824	GCA_000281495.1_05035	No		DUF1902	2.746	0
Cluster_55234	GCA_000281495.1_05036	No		-	2.743	0
Cluster_85024	GCA_000281495.1_05037	No		-	2.361	0
Cluster_60488	GCA_000281495.1_05038	No		-	2.351	0
Cluster_56619	GCA_000281495.1_05050	Yes		-	2.04	0
Cluster_85523	GCA_000281495.1_05224	Yes		-	3.039	0
Cluster_80792	GCA_000281495.1_05234	No		-	3.645	0
Cluster_85224	GCA_000281495.1_05328	No		-	2.782	0
Cluster_76345	GCA_000281495.1_05379	No		-	2.578	0
Cluster_91387	GCA_000281495.1_05390	No		-	3.162	0
Cluster_57907	GCA_000281495.1_05392	No		-	2.732	0
Cluster_87938	GCA_000281495.1_05444	No		-	2.153	0
Cluster_93607	GCA_000281495.1_05453	No		-	3.44	0
Cluster_74480	GCA_000281495.1_05537	No		DUF4111,NTP_transf_2	2.723	0
Cluster_69531	GCA_000300955.1_01588	No		-	2.688	0
Cluster_64189	GCA_000300955.1_02405	Yes		-	2.111	0
Cluster_49696	GCA_000300955.1_02406	No		-	2.251	0
Cluster_69768	GCA_000300955.1_02593	No		-	3.017	0.007
Cluster_92866	GCA_000300955.1_02595	No		-	2.072	0.019
Cluster_82678	GCA_000300955.1_05343	No		-	2.365	0.006
Cluster_59600	GCA_000367165.1_04575	No		BOF	2.274	0.009
Cluster_50792	GCA_000367165.1_04576	No		-	2.274	0.009
Cluster_49661	GCA_000367165.1_04578	No		CinA	2.387	0.006
Cluster_57357	GCA_000372625.3_01126	No		-	2.114	0
Cluster_65823	GCA_000372625.3_01662	No		MobC	2.232	0
Cluster_53989	GCA_000372625.3_03959	No		Pyocin_S	2.805	0.014
Cluster_47100	GCA_000372625.3_04255	No		-	2.578	0
Cluster_64495	GCA_000406865.1_00123	Yes		-	2.478	0.032
Cluster_51112	GCA_000406865.1_04053	No		-	2.128	0
Cluster_91392	GCA_000566925.1_05212	No		HTH_Tnp_1	3.626	0.001
Cluster_87020	GCA_000566965.1_00054	Yes		DUF2724	2.176	0
Cluster_68813	GCA_000566965.1_00738	No		FGE-sulfatase	3.413	0
Cluster_90532	GCA_000566965.1_01973	No		-	2.685	0
Cluster_66539	GCA_000567845.1_03840	No		-	2.558	0.026
Cluster_72940	GCA_000567845.1_04682	Yes		adh_short_C2	3.201	0.004
Cluster_65505	GCA_000633735.1_00327	No		DUF4760	2.805	0.014
Cluster_65506	GCA_000633735.1_02649	No		FMN_red	2.57	0.003
Cluster_79699	GCA_000633735.1_04933	No		VirB8	3.201	0.004
Cluster_51118	GCA_000633735.1_04934	No		VirB8	3.176	0.004
Cluster_78437	GCA_000633735.1_05037	No		BPD_transp_1	2.305	0.046
Cluster_82218	GCA_000633735.1_05296	No		MethyltransfD12	2.305	0.046
Cluster_77845	GCA_000633755.1_05237	No		DUF1357_C,DUF1537	2.708	0
Cluster_68675	GCA_000688195.1_00320	No		-	2.562	0
Cluster_88895	GCA_000688195.1_03650	No		-	2.185	0.001
Cluster_88896	GCA_000688195.1_04041	No		-	3.001	0
Cluster_47690	GCA_000688195.1_04044	No		-	2.277	0
Cluster_51412	GCA_000688195.1_04048	No		Fimbrial	2.207	0
Cluster_46555	GCA_000688195.1_04052	No		GerE,Response_reg	2.549	0
Cluster_74132	GCA_000692915.1_00081	Yes		DUF3277	2.772	0.015
Cluster_62924	GCA_000693135.1_04938	Yes		Plug,TonB_dep_Rec	2.35	0.042
Cluster_63513	GCA_000693135.1_05695	No		DUF1357_C,DUF1537	2.297	0.008
Cluster_72960	GCA_000764635.1_00149	No		-	2.226	0.011
Cluster_52950	GCA_000764635.1_00178	No		RadC	2.301	0
Cluster_50631	GCA_000764635.1_01196	No		FidL_like	2.17	0
Cluster_50906	GCA_000764635.1_01206	Yes		Fimbrial	2.08	0
Cluster_92878	GCA_000764635.1_01211	No		-	2.574	0
Cluster_84124	GCA_000764635.1_01789	No		-	2.096	0.004
Cluster_75141	GCA_000764635.1_02116	No		-	2.821	0
Cluster_53231	GCA_000764635.1_02117	No		-	2.861	0
Cluster_65330	GCA_000764635.1_02307	No		HTH_1,LysR_substrate	2.981	0
Cluster_77847	GCA_000764635.1_02532	Yes		FGE-sulfatase	2.099	0.017
Cluster_68275	GCA_000764635.1_02535	No		-	2.669	0
Cluster_49424	GCA_000764635.1_02760	No	REG0188	HTH_27,MarR	2.823	0
Cluster_71309	GCA_000764635.1_02771	No		-	2.988	0
Cluster_71028	GCA_000764635.1_02809	No		-	2.115	0
Cluster_68276	GCA_000764635.1_03100	No		Aldo_ket_red	2.394	0
Cluster_79273	GCA_000764635.1_03250	No		UPF0060	2.783	0
Cluster_80252	GCA_000764635.1_04321	No		HTH_3	2.404	0
Cluster_72518	GCA_000764635.1_04346	Yes		DUF2291	2.258	0
Cluster_69389	GCA_000764635.1_04729	No		-	3.716	0
Cluster_47121	GCA_000764635.1_04748	No		DDE_Tnp_IS66,DDE_Tnp_IS66_C,LZ_Tnp_IS66,zf-IS66	2.093	0
Cluster_62371	GCA_000764635.1_05267	No		Methylase_S	2.651	0
Cluster_75099	GCA_000764635.1_05268	No		-	3.057	0
Cluster_80951	GCA_000788005.1_01690	No		DUF2291	2.848	0.001
Cluster_92525	GCA_000788005.1_03018	No		SBP_bac_3	2.518	0.029
Cluster_87483	GCA_000788005.1_03340	Yes		-	2.596	0.024
Cluster_86543	GCA_000788005.1_03341	No		-	2.558	0.026
Cluster_84128	GCA_000821545.1_01879	Yes		-	3.512	0.001
Cluster_93616	GCA_000821645.1_04775	No		DUF4942	2.017	0.023
Cluster_85056	GCA_000821845.1_02911	No		Terminase_4	2.589	0.002
Cluster_53122	GCA_000822425.1_00969	No		AmpE	2.716	0.001
Cluster_57940	GCA_000822425.1_03250	No		-	2.739	0.017
Cluster_52941	GCA_000822505.1_05162	No		-	2.402	0
Cluster_56792	GCA_000971075.1_03883	No		MbeB_N	2.408	0.005
Cluster_72526	GCA_000971075.1_05345	No		-	2.669	0.02
Cluster_71317	GCA_001032425.1_05172	No		-	2.172	0.001
Cluster_62293	GCA_001033765.1_01450	Yes		-	2.099	0.017
Cluster_90552	GCA_001060275.1_04479	No		-	2.455	0.001
Cluster_76908	GCA_001060275.1_04481	No		-	2.026	0.002
Cluster_50227	GCA_001060275.1_04945	No		PTSIIB_sorb	2.469	0.001
Cluster_58214	GCA_001060275.1_04946	No		EIIA-man	2.441	0.001
Cluster_79296	GCA_001060275.1_04953	No		-	2.427	0.001
Cluster_60798	GCA_001062915.1_04649	Yes		Autotransporter	2.816	0.001
Cluster_47700	GCA_001317005.2_05138	No		DUF3644,Mrr_cat	3.408	0.002
Cluster_82718	GCA_001460575.1_03564	No		Phage_AlpA	2.176	0.013
Cluster_74795	GCA_001559215.2_00148	No		MFS_1	2.342	0.007
Cluster_74753	GCA_001566595.1_01068	No		-	2.716	0.001
Cluster_56593	GCA_001566595.1_01070	No		-	2.767	0.001
Cluster_52520	GCA_001566595.1_01203	No		HTH_1,LysR_substrate	3.767	0
Cluster_64841	GCA_001566595.1_01204	No		HTH_1,LysR_substrate	3.75	0
Cluster_70298	GCA_001566595.1_01370	Yes		-	3.716	0
Cluster_54298	GCA_001566595.1_01398	No		-	2.394	0.038
Cluster_87507	GCA_001566595.1_01401	No		-	2.394	0.038
Cluster_80285	GCA_001566595.1_01945	No		HTH_3	3.342	0.002
Cluster_55104	GCA_001566595.1_01951	No		-	2.176	0.013
Cluster_69308	GCA_001566595.1_03492	No		MMR_HSR1	3.681	0.001
Cluster_83200	GCA_001566595.1_03513	No		Arm-DNA-bind_3,Phage_integrase	2.215	0.002
Cluster_86206	GCA_001566595.1_03760	Yes		HTH_Tnp_1	2.054	0.001
Cluster_62302	GCA_001597065.1_02182	No		Glycos_transf_2	2.305	0.046
Cluster_64202	GCA_001597065.1_02750	No		-	2.704	0.018
Cluster_49962	GCA_001597065.1_02751	Yes		YafO_toxin	2.704	0.018
Cluster_52171	GCA_001598715.1_01457	No		-	2.176	0.013
Cluster_51136	GCA_001598715.1_04870	No		DUF4760	2.35	0.042
Cluster_55022	GCA_001611095.1_00138	No		-	2.9	0.01
Cluster_48547	GCA_001611095.1_01229	No		Integrase_1,Phage_int_SAM_2	2.305	0.046
Cluster_60805	GCA_001701575.1_04638	No		GDPD	3.134	0
Cluster_90168	GCA_001701895.1_05222	No		-	3.151	0.005
Cluster_53251	GCA_001721565.1_02759	No		Phage_lysis	2.001	0
Cluster_57668	GCA_001721565.1_02762	Yes		PemK_toxin	2.245	0
Cluster_74268	GCA_001721565.1_02763	Yes		-	2.245	0
Cluster_53791	GCA_001884485.1_01758	No		-	3.226	0.004
Cluster_91414	GCA_001884485.1_01759	No		-	3.32	0.002
Cluster_76012	GCA_001901735.1_02755	No		ABC-3	2.596	0.024
Cluster_88486	GCA_001901735.1_02968	No		HTH_1,LysR_substrate	2.478	0.032
Cluster_71351	GCA_001901805.1_00306	No		AmpE	2.8	0.001
Cluster_65227	GCA_001902355.1_01256	No		-	2.739	0.017
Cluster_88490	GCA_001902355.1_03888	No		-	2.413	0.001
Cluster_89758	GCA_002102665.1_01439	Yes		-	2.305	0.046
Cluster_58403	GCA_002102665.1_01711	No		-	2.491	0.004
Cluster_60888	GCA_002119875.1_01815	Yes		-	2.305	0.046
Cluster_62512	GCA_002152775.1_01769	No		HTH_1,LysR_substrate	2.32	0.008
Cluster_88933	GCA_002162395.1_02925	No		TetR_N	2.25	0.01
Cluster_81747	GCA_002180175.1_04229	No		-	2.201	0.012
Cluster_86070	GCA_002180175.1_05136	No		-	3.669	0
Cluster_49392	GCA_002180685.1_03448	No		-	2.35	0.042
Cluster_62609	GCA_002182575.1_03307	No		LysM	2.518	0.029
Cluster_52675	GCA_002186255.2_01122	No		-	2.558	0.026
Cluster_62923	GCA_002186255.2_01123	No		HTH_31	2.704	0.018
Cluster_93647	GCA_002186255.2_04197	No		-	3.626	0.001
Cluster_61215	GCA_002187065.1_05457	No		Sugar_tr	2.96	0.009
Cluster_67631	GCA_002187575.1_00024	No		Putative_PNPOx	2.716	0.001
Cluster_70495	GCA_002187575.1_01462	No		Mn_catalase	2.716	0.001
Cluster_47941	GCA_002187575.1_01463	Yes	EFF01453	Mn_catalase	2.198	0.003
Cluster_78516	GCA_002187575.1_02149	No		Acetyltransf_1,Acetyltransf_10,Acetyltransf_7	2.848	0.001
Cluster_87993	GCA_002187575.1_03164	No		HAD	2.816	0.001
Cluster_82754	GCA_002187575.1_03187	No		-	2.294	0.002
Cluster_57147	GCA_002187575.1_03867	No		-	2.045	0.021
Cluster_51443	GCA_002187575.1_03869	No		Ead_Ea22	2.9	0.01
Cluster_73390	GCA_002187575.1_03870	No		-	2.93	0.01
Cluster_87994	GCA_002187575.1_04254	No		-	2.491	0.004
Cluster_64530	GCA_002187575.1_04255	No		-	2.471	0.004
Cluster_93297	GCA_002187575.1_04257	No		-	2.471	0.004
Cluster_86615	GCA_002258005.2_01153	No		-	2.437	0.035
Cluster_85108	GCA_002261655.1_03742	No		Phage_P2_GpU	2.739	0.017
Cluster_74209	GCA_002261655.1_05118	No		Phage_cap_P2	2.437	0.035
Cluster_57747	GCA_002262855.1_05413	Yes		Cytotoxic,PAAR_motif,Pyocin_S	2.954	0
Cluster_84649	GCA_002271285.1_02431	No		-	2.551	0.003
Cluster_67978	GCA_002271285.1_02432	No		-	2.387	0.006
Cluster_69662	GCA_002738325.1_04740	No		BPD_transp_2	3.045	0.007
Cluster_91431	GCA_002751605.1_02782	No		-	2.305	0.046
Cluster_75224	GCA_003028605.1_01635	No		-	2.558	0.026
Cluster_84212	GCA_003069585.1_05269	No		zf-dskA_traR	2.838	0.013
Cluster_70312	GCA_003176475.1_03194	No		-	3.099	0.006
Cluster_76964	GCA_003176475.1_03203	No		-	2.176	0.013
Cluster_51760	GCA_003176475.1_05362	No		DDE_Tnp_Tn3,DUF4158	2.35	0.042
Cluster_89391	GCA_003195095.1_04043	No		-	2.558	0.026
Cluster_55302	GCA_003267985.1_02073	No		MFS_1,Sugar_tr	2.478	0.032
Cluster_70583	GCA_003267985.1_02221	No		Shikimate_DH,Shikimate_dh_N	2.437	0.035
Cluster_56658	GCA_003267985.1_04852	No		-	2.633	0.022
Cluster_64906	GCA_004344945.1_04941	No		TrbI	2.596	0.024
Cluster_61207	GCA_007995945.1_04885	No		-	3.151	0.005
Cluster_73951	GCA_013426775.1_03718	No		-	2.557	0
Cluster_78971	GCA_016755275.1_01290	Yes		-	2.099	0.017
Cluster_95302	GCA_000238715.1_00722	-		-	2.394	0.038
Cluster_93800	GCA_000281495.1_00993	-		-	2.066	0
Cluster_95304	GCA_000281495.1_01004	-		-	3.218	0
Cluster_94963	GCA_000281495.1_01710	-		-	3.026	0
Cluster_96573	GCA_000281495.1_05442	-		-	2.878	0
Cluster_98335	GCA_000281495.1_05532	-		-	2.719	0
Cluster_99829	GCA_000294365.1_04634	-		-	2.394	0.038
Cluster_99597	GCA_000367165.1_05135	-		-	2.384	0.001
Cluster_96274	GCA_000406565.1_00843	-		-	2.883	0
Cluster_89435	GCA_000566805.1_05413	-		-	3.046	0
Cluster_96583	GCA_000633735.1_00326	-		-	2.704	0.018
Cluster_99359	GCA_000633735.1_01503	-		EamA	2.805	0.014
Cluster_95953	GCA_000688195.1_04040	-		-	3.02	0
Cluster_94656	GCA_000764635.1_01455	-		BPD_transp_1	2.742	0
Cluster_98628	GCA_000764635.1_02141	-		-	3.322	0
Cluster_95053	GCA_000764635.1_04320	-		HTH_3	2.404	0
Cluster_93950	GCA_000821845.1_01040	-		-	2.512	0.003
Cluster_94670	GCA_001034245.1_05465	-		-	2.096	0.004
Cluster_96292	GCA_001060275.1_01535	-		-	2.739	0.017
Cluster_93960	GCA_001060275.1_04949	-		-	2.413	0.001
Cluster_97517	GCA_001317005.2_04186	-		-	2.125	0
Cluster_94316	GCA_001462525.1_04804	-		-	2.413	0.001
Cluster_98110	GCA_001463055.1_05325	-		-	2.231	0.002
Cluster_97292	GCA_001566595.1_01072	-		MutS_I,MutS_II,MutS_III,MutS_IV,MutS_V	3.816	0
Cluster_94678	GCA_001597065.1_04855	-		-	2.518	0.029
Cluster_95975	GCA_001611095.1_02349	-		HTH_3,HTH_31	2.518	0.029
Cluster_94996	GCA_001701575.1_04319	-		SRAP	3.816	0
Cluster_96904	GCA_001701895.1_05221	-		-	3.25	0.003
Cluster_99377	GCA_001717795.1_03028	-		-	2.35	0.042
Cluster_99854	GCA_001902355.1_05102	-		-	2.805	0.014
Cluster_98899	GCA_002164605.1_00791	-		-	2.772	0.015
Cluster_94332	GCA_002164605.1_05051	-		-	2.805	0.014
Cluster_97829	GCA_002180175.1_03821	-		Porin_1	2.437	0.035
Cluster_94339	GCA_002187575.1_02674	-		DUF3258,Phage_integrase	2.733	0.001
Cluster_98903	GCA_002187575.1_04253	-		-	3.512	0.001
Cluster_94406	GCA_009907575.1_04964	-		-	2.704	0.018
