# Supplementary material for: Genomic profiling and experimental validation of type VI secretion system-associated proteins in Klebsiella
Source: PLoS Genet. 2025 Sep 19;21(9):e1011878. doi: 10.1371/journal.pgen.1011878 (PMC12469244; doi:10.1371/journal.pgen.1011878)
Supplement: S4 Table — (XLSX) [file pgen.1011878.s010.xlsx]

## Sheet: Sheet1
Locus	Cluster ID	Node name	Log2 P/A Value	Chi-Square p-value
T6SSkleb1	Cluster_9843	PTS_EIIC	2.116	0
T6SSkleb1	Cluster_1270	Bac_rhamnosid,Bac_rhamnosid6H,Bac_rhamnosid_C,Bac_rhamnosid_N	2.252	0
T6SSkleb1	Cluster_15946	AraC_binding,Cupin_2,HTH_18	2.134	0
T6SSkleb1	Cluster_9785	LamB,Sugarporin_N	2.164	0
T6SSkleb1	Cluster_18543	Abhydrolase_3,Peptidase_S9	2.116	0
T6SSkleb1	Cluster_61452	PTS_IIB	2.154	0
T6SSkleb1	Cluster_62167	PTS_IIA	2.18	0
T6SSkleb1	Cluster_17071	Cyt_bd_oxida_II	4.101	0
T6SSkleb1	Cluster_84467	DUF2474	4.104	0
T6SSkleb1	Cluster_19567	HTH_1,LysR_substrate	2.465	0
T6SSkleb1	Cluster_9762	Trp_Tyr_perm	3.069	0
T6SSkleb1	Cluster_11380	Aminotran_1_2	2.508	0
T6SSkleb1	Cluster_9824	Cys_Met_Meta_PP	2.391	0
T6SSkleb1	Cluster_19246	HTH_1,LysR_substrate	2.388	0
T6SSkleb1	Cluster_37074	PEMT	2.316	0
T6SSkleb1	Cluster_1358	DEAD,Helicase_C	2.224	0
T6SSkleb1	Cluster_5852	CRISPR_Cse1	2.221	0
T6SSkleb1	Cluster_40322	CRISPR_Cse2	2.244	0
T6SSkleb1	Cluster_33312	CRISPR_assoc	2.247	0
T6SSkleb1	Cluster_16051	Cas_CT1975	2.247	0
T6SSkleb1	Cluster_27161	Cas_Cas5d	2.237	0
T6SSkleb1	Cluster_22326	Cas_Cas1	2.244	0
T6SSkleb1	Cluster_65601	Cas_Cas2CT1978	2.247	0
T6SSkleb1	Cluster_13717	T6SS_HCP	3.732	0
T6SSkleb1	Cluster_24050	DUF4926	2.444	0
T6SSkleb1	Cluster_22880	Arm-DNA-bind_3,Phage_integrase	3.492	0
T6SSkleb1	Cluster_2909	RVT_1	3.467	0
T6SSkleb1	Cluster_1407	PapC_C,PapC_N,Usher	3.766	0
T6SSkleb1	Cluster_27486	PapD_C,PapD_N	4.752	0
T6SSkleb1	Cluster_27047	PapD_C,PapD_N	3.739	0
T6SSkleb1	Cluster_39327	Fimbrial	3.756	0
T6SSkleb1	Cluster_41806	Fimbrial	3.763	0
T6SSkleb1	Cluster_29382	PapD_C,PapD_N	3.735	0
T6SSkleb1	Cluster_44558	-	3.769	0
T6SSkleb1	Cluster_8847	TssK_3	2.732	0
T6SSkleb1	Cluster_33233	TssL_3	2.734	0
T6SSkleb1	Cluster_4848	TagL	2.73	0
T6SSkleb1	Cluster_1466	TssI_3	2.716	0
T6SSkleb1	Cluster_4201	EFF01348	3.421	0
T6SSkleb1	Cluster_13562	IMU00254	3.434	0
T6SSkleb1	Cluster_12840	-	3.425	0
T6SSkleb1	Cluster_535	TssM_3	2.739	0
T6SSkleb1	Cluster_4459	TssF_3	2.739	0
T6SSkleb1	Cluster_14362	TssG_3	2.748	0
T6SSkleb1	Cluster_43063	TssJ_3	2.746	0
T6SSkleb1	Cluster_49841	TssE_1	2.753	0
T6SSkleb2	Cluster_9927	CitMHS,TrkA_C	4.262	0
T6SSkleb2	Cluster_18950	HTH_1,LysR_substrate	4.262	0
T6SSkleb2	Cluster_21245	REG0072	4.238	0
T6SSkleb2	Cluster_23137	Fumerase	4.276	0
T6SSkleb2	Cluster_40959	Fumerase_C	3.266	0
T6SSkleb2	Cluster_22346	Arm-DNA-bind_3,Phage_integrase	2.061	0
T6SSkleb2	Cluster_2880	RVT_1	2.357	0
T6SSkleb2	Cluster_1415	PapC_C,PapC_N,Usher	2.303	0
T6SSkleb2	Cluster_26775	PapD_C,PapD_N	2.603	0
T6SSkleb2	Cluster_26359	PapD_C,PapD_N	2.577	0
T6SSkleb2	Cluster_38110	Fimbrial	2.596	0
T6SSkleb2	Cluster_40474	Fimbrial	2.603	0
T6SSkleb2	Cluster_28610	PapD_C,PapD_N	2.992	0
T6SSkleb2	Cluster_43082	NA	3.029	0
T6SSkleb2	Cluster_8677	TssK_3	4.103	0
T6SSkleb2	Cluster_32345	TssL_3	4.105	0
T6SSkleb2	Cluster_4824	OMP_b-brl,OmpA	4.103	0
T6SSkleb2	Cluster_1471	TssI_3	4.087	0
T6SSkleb2	Cluster_7071	EFF01530	3.82	0
T6SSkleb2	Cluster_14607	NA	3.888	0
T6SSkleb2	Cluster_54532	NA	3.845	0
T6SSkleb2	Cluster_12862	NA	3.864	0
T6SSkleb2	Cluster_543	TssM_3	4.116	0
T6SSkleb2	Cluster_52739	TssA_3	3.888	0
T6SSkleb2	Cluster_56208	PAAR_motif	3.845	0
T6SSkleb2	Cluster_15518	NA	2.82	0.001
T6SSkleb2	Cluster_39206	NA	2.832	0.001
T6SSkleb2	Cluster_4448	TssF_3	3.121	0
T6SSkleb2	Cluster_14142	TssG_3	3.126	0
T6SSkleb2	Cluster_41665	TssJ_3	3.129	0
T6SSkleb2	Cluster_48155	TssE_1	3.137	0
T6SSkleb2	Cluster_10480	DUF3289	2.166	0
T6SSkleb2	Cluster_51573	DUF943	2.046	0
T6SSkleb2	Cluster_46365	PAAR_motif	2.042	0
